# Supplementary material for: BAP1 enhances Polycomb repression by counteracting widespread H2AK119ub1 deposition and chromatin condensation
Source: Mol Cell. 2021 Sep 2;81(17):3526–3541.e8. doi: 10.1016/j.molcel.2021.06.020 (PMC8428331; doi:10.1016/j.molcel.2021.06.020)
Supplement: Table S1. ChIP-seq information, related to Figures 1, 2, 3, 4, 5, and 7 — Table containing information on number of peaks per ChIP-seq experiment. [file mmc2.xlsx]

## Sheet: Peak numbers ChIP-seq
Sample	Number of peaks with -log10(pval) >= 10
Bap1KO-C91S-BAP1HA-rep1	3358
Bap1KO-C91S-CBX7-rep1	3006
Bap1KO-C91S-CBX7-rep2	4827
Bap1KO-C91S-H2AK119Ub1-rep2	17244
Bap1KO-C91S-H3K27me3-rep2	33420
Bap1KO-C91S-H3K36me2-rep1	56
Bap1KO-C91S-H3K36me2-rep2	24
Bap1KO-C91S-RING1B-rep1	6634
Bap1KO-C91S-RING1B-rep2	6561
Bap1KO-C91S-RYBP-rep1	845
Bap1KO-C91S-RYBP-rep2	1149
Bap1KO-C91S-SUZ12-rep2	6011
Bap1KO-EV-BAP1HA-rep1	69
Bap1KO-EV-CBX7-rep1	5470
Bap1KO-EV-CBX7-rep2	5519
Bap1KO-EV-H2AK119Ub1-rep2	13769
Bap1KO-EV-H3K27me3-rep2	26241
Bap1KO-EV-H3K36me2-rep1	45
Bap1KO-EV-H3K36me2-rep2	72
Bap1KO-EV-H3K36me3-rep2	11
Bap1KO-EV-RING1B-rep1	6172
Bap1KO-EV-RING1B-rep2	5746
Bap1KO-EV-RYBP-rep1	2033
Bap1KO-EV-RYBP-rep2	2575
Bap1KO-EV-SUZ12-rep2	5972
Bap1KO-WT-BAP1HA-rep1	267
Bap1KO-WT-CBX7-rep1	5609
Bap1KO-WT-CBX7-rep2	5402
Bap1KO-WT-H2AK119Ub1-rep2	13778
Bap1KO-WT-H3K27me3-rep2	23428
Bap1KO-WT-H3K36me2-rep1	109
Bap1KO-WT-H3K36me2-rep2	88
Bap1KO-WT-RING1B-rep1	5385
Bap1KO-WT-RING1B-rep2	9536
Bap1KO-WT-RYBP-rep1	3471
Bap1KO-WT-RYBP-rep2	3902
Bap1KO-WT-SUZ12-rep2	6413
ISTMES2+BAP1 WT-H3K27me3	428
ISTMES2-PAR-H3K27me3	395
TCF-Pcl1-3/Bap1KO-H2AK119Ub1	8201
TCF-Pcl1-3/Bap1KO-H3K27me3	13245
TCF-Pcl1-3KO-H2AK119Ub1	13702
TCF-Pcl1-3KO-H3K27me3	21805
Tcf-Bap1KO-H2AK119Ub1	7964
Tcf-Bap1KO-H3K27me3	14884
Tcf-wt-H2AK119Ub1	9285
Tcf-wt-H3K27me3	13170
WT-EV-CBX7-rep1	4699
WT-EV-CBX7-rep2	4331
WT-EV-H2AK119Ub1-rep2	8669
WT-EV-H3K27me3-rep2	21993
WT-EV-H3K36me2-rep1	68
WT-EV-H3K36me2-rep2	36
WT-EV-RING1B-rep1	5968
WT-EV-RING1B-rep2	7211
WT-EV-RYBP-rep1	1994
WT-EV-RYBP-rep2	1719
WT-EV-SUZ12-rep2	6367
ISTMES2+BAP1-H2AK119Ub1	1863
ISTMES2+BAP1-H3K27me3-rep1	2825
ISTMES2-PAR-H2AK119Ub1	914
ISTMES2-PAR-H3K27me3-rep1	3234
WT-H2AK119ub1	42180
BAP1-KO-clone1-H2AK119ub1	56816
BAP1-KO-clone2-H2AK119ub1	44879
WT-H3K27me3	18578
BAP1-KO-clone1-H3K27me3	17407
BAP1-KO-clone2-H3K27me3	14629
WT-H3K4me3	25045
BAP1-KO-clone1-H3K4me3	23123
BAP1-KO-clone2-H3K4me3	25390
WT-plus-EV-H2AK119ub1	52445
BAP1-KO-plus-EV-H2AK119ub1	61343
BAP1-KO-plus-WT-H2AK119ub1	42947
BAP1-KO-plus-C91S-H2AK119ub1	49492
WT-plus-EV-H3K27me3	21799
BAP1-KO-plus-EV-H3K27me3	24164
BAP1-KO-plus-WT-H3K27me3	17694
BAP1-KO-plus-C91S-H3K27me3	25773
PCGF1246-KO-H2AK119ub1	28441
PCGF1246-BAP1-KO-H2AK119ub1	40829
PCGF1246-KO-H3K27me3	9785
PCGF1246-BAP1-KO-H3K27me3	10287
PCGF35-KO-H2AK119ub1	25315
PCGF35-BAP1-KO-H2AK119ub1	55006
PCGF35-KO-H3K27me3	14709
PCGF35-BAP1-KO-H3K27me3	26033
AEBP2-JARID2-KO-H2AK119ub	36467
AEBP2-JARID2-BAP1-KO-H2AK119ub	62490
AEBP2-JARID2-KO-H3K27me3	10321
AEBP2-JARID2-BAP1-KO-H3K27me3	12240
WT-RING1B	5788
BAP1-KO-clone1-RING1B	4647
BAP1-KO-clone2-RING1B	4094
pCAG-BAP1-HA	2477
pCAG-EV-HA	15
WT-SUZ12	8337
BAP1-KO-clone1-SUZ12	6109
BAP1-KO-clone2-SUZ12	5571
WT-plus-EV-SUZ12	7944
BAP1-KO-plus-EV-SUZ12	6019
BAP1-KO-plus-WT-SUZ12	8443
BAP1-KO-plus-C91S-SUZ12	9538
WT-HCFC1	1929
WT-FOXK2	9211
WT-H3K27ac	27283
WT-ASXL1	969
