# Supplementary material for: BAP1 enhances Polycomb repression by counteracting widespread H2AK119ub1 deposition and chromatin condensation
Source: Mol Cell. 2021 Sep 2;81(17):3526–3541.e8. doi: 10.1016/j.molcel.2021.06.020 (PMC8428331; doi:10.1016/j.molcel.2021.06.020)
Supplement: Table S2. List and details of DEGs, related to Figure 1 — Table containing details on DEGs, including gene list, gene ontology, and a list of PcG protein target genes. [file mmc3.xlsx]

## Sheet: DEG list
BAP1 KO+EV vs WT+EV Up DEG	BAP1 KO+EV vs WT+EV Down DEG	BAP1 KO+C91S vs WT+EV Up DEG	BAP1 KO+C91S vs WT+EV Down DEG
Tspan7	Hsf2bp	Tspan7	Lncenc1
Fabp5	Adprh	Fabp5	Hsf2bp
Rtn1	H2-M5	Colec12	Adprh
Ndn	Lncenc1	Sh3bgrl	Sept1
Colec12	Sept1	Rtn1	Dpys
Gabarapl1	Dpys	Crmp1	Slc4a5
Sh3bgrl	Slc4a5	Gabarapl1	H2-M5
Dpysl3	Dusp27	Hist1h1c	Zbtb38
Hist1h1c	Psma8	Dpysl3	Psma8
Elovl4	Rinl	Ndn	Rinl
Fgfbp1	Capg	Elovl4	Dusp27
Hmgn3	M1ap	Nefl	Gpa33
Nefl	Igsf23	Syce1	Ooep
Gm6166	Gpa33	Selenop	Capg
Crmp1	Zbtb38	Miip	Serpinf1
Anxa1	Ooep	Anxa1	Platr14
Tor3a	Lmna	Zfp422	M1ap
Selenop	Smoc1	Hmgn3	Gstp1
Zfp422	Slc25a12	Rnf219	Lmna
Miip	Sgk1	Gm6166	Syngr1
Tmem246	Serpinf1	Coch	Pnpo
Rac3	Fmr1nb	Fgfbp1	Serpinh1
Coch	Ddc	Bag2	Blvrb
Syce1	Mbnl2	Cdh3	Cd63
Bag2	2310043M15Rik	Tor3a	Zfp951
Hmgb3	Igf2bp3	Zfp711	Cds2
Fah	Cds2	Emp1	2310043M15Rik
App	Lgmn	Rprm	Mbnl2
Ttc32	Accsl	Tmem246	Calml4
Itfg2	Clstn3	Vwa5a	Clstn3
Tom1l1	Zfp951	Hmgb3	Gdf15
H2-Bl	Syngr1	Cadps2	P2rx3
Gm2237	Stat6	Zadh2	Khk
Mlf1	Mindy1	Pxdn	Scrn2
Magohb	Gstp1	Dbn1	Dnajc12
Dkk3	Liph	Gt(ROSA)26Sor	Accsl
Uckl1	Platr3	Mest	Lgmn
Cadps2	P2rx3	Ankrd6	Npr1
B3galnt1	Adrb3	Mlf1	Apod
Pgm1	Eprn	Gadd45g	As3mt
Fundc2	As3mt	Cers4	Krt42
Pyurf	Platr14	Armcx1	Plgrkt
Maoa	Npr1	Maoa	Igf2bp3
Gt(ROSA)26Sor	Lrrc2	Rap1gds1	Ddc
Zfp948	Pnpo	Prom1	Cpsf4l
Ddah2	Fam178b	Zfp948	Smpdl3b
Zfand6	Calcoco2	Bcor	Ubap1l
Ube2e1	1700061G19Rik	Spats2l	Fam178b
Rps6kl1	Cd63	B3galnt1	2410137M14Rik
Rprm	Blvrb	Cdca7l	Mindy1
Eci1	Scrn2	Nkd2	Fkbp6
Dbn1	Gm40977	Dkk3	1700061G19Rik
Vwa5a	Apod	Dpysl4	Halr1
Tppp3	Usp17lb	App	Platr3
Lxn	Ak7	Pof1b	Fmr1nb
Cdh3	Gm20767	Bbs12	Psme1
Zadh2	Zfp229	Cd34	Ubxn11
Nudt16l1	Dnajc12	Ttc32	Gm8756
Pxdn	Krt42	Zfp521	Prtg
Emp1	Serpinh1	Pls3	Acap1
Arxes2	C78283	Tex13b	Prdm1
Cdh9	Smpdl3b	Gm2237	H2-M6-ps
Rnf219	Prdm1	Rac3	Ak7
Map1b	Lrmp	Arhgef9	Nudt22
Pof1b	Gusb	Ttc21b	Myd88
Arpc1b	Gm3333	A2m	Gstp2
Ccdc90b	Etv4	Tmem164	Pmel
Limd2	Ugdh	Armcx2	Liph
Platr10	Mccc1	Adamts1	Reep6
Mboat1	Nudt9	Zfp760	Gusb
Fhl1	Crxos	Ccn3	Adrb3
Tspan9	Plgrkt	Ccdc85a	Stat6
Tcf12	Fkbp6	Dcaf12l1	Gm3333
Ttc5	Calml4	Gas6	Slc50a1
Ube2e3	Mks1	Fam111a	Gm40977
Pfn2	Ap1m2	Pgm1	Tcf4
Dpysl2	Dmgdh	Eif4g3	Snta1
Snca	Angptl4	Bcl11a	D5Ertd605e
Slc27a3	Halr1	Bhlhb9	Crxos
Prom1	Epb41l4a	Tspan9	Slc25a12
Ccdc85a	H2-M6-ps	Mbnl3	Tex14
Gas6	Scd2	Amn	Osm
Apba2	Tex14	Mboat1	Nudt9
Zfp711	2410137M14Rik	Cdh9	Ugdh
Grcc10	Actn3	Bloc1s6	Actn3
Gadd45g	Aldh3a2	Jcad	Tecpr1
Cd47	Fsd1	Apba2	Gstm2
Ccnd2	Unc45a	Zfp52	Zfp229
Arhgef9	Rpp25	Zfp869	Lrmp
Bcl11a	Pmel	Ccnd2	C78283
Pls3	Acap1	Magohb	Ly6a
Tada1	Hsdl2	Anxa5	Dmgdh
Dpysl4	Cpsf4l	Samd9l	Vangl1
Rap1gds1	Myd88	Gap43	Sgk1
Prelid2	Gm8756	Pga5	Plpp3
Sri	Galm	Vopp1	Hsd17b14
Snrpn	Manba	Trpa1	Galnt6
Nkd2	Tgm1	Anxa2	Gpx2
Fstl1	Lamc1	Mpdz	Traf3ip2
Dgat2	Gpx2	Mal2	Ddr1
Cers4	Slc50a1	Cntnap3	Trim63
Tex13b	Khk	Rpgr	Abcd4
Ttc21b	Akr1b8	Tppp3	Tpk1
Tpi1	Gm21761	Car8	Emilin1
6330403K07Rik	Tcf4	Tada1	Pfkm
Galk1	Osm	Usp54	Gprc5c
Cntnap3	Nceh1	AW551984	Ap1m2
Ppp2r3c	Ubxn11	Pyurf	Plekhb1
Syngr3	Wrap53	Zcchc18	Fsd1
Armcx1	D5Ertd605e	Lxn	Galm
Armcx2	Ifi35	Slc6a15	Akr1b8
Car8	Gdf15	Dgat2	Manba
BC064078	Bhmt2	Fam107b	Gm2a
Samd9l	Ubap1l	Amot	Lrrc2
Tmed3	Traf3ip2	Suv39h1	Napepld
Marcks	Prrc1	Brcc3	Unc5b
Crabp2	Hormad1	Rsph4a	Ethe1
Gm20559	Wwc2	Fam171b	Ptgr1
Ska2	Dpp4	Pfkfb3	Tspo
Lpar6	Golm1	Pfn2	Gls2
Dusp3	Hsd17b14	Mllt11	Npl
Mbnl3	Skap2	Pla2g4a	Phyh
Vopp1	Nprl2	Ripply1	Smtnl1
Bnip3	Ktn1	Zcchc12	Plekha4
Slitrk5	Galnt6	Tro	Hmgcl
Lgals3	Sall1	Uty	Ddr2
Brcc3	Wwtr1	6330403K07Rik	Mtus2
Spats2l	Gm13119	Fstl1	Vwa3b
Crip1	Miga1	Gm20559	Rlbp1
Mest	Sorl1	Rassf4	Mpv17l2
Mrc2	Hbegf	Reep2	Bhmt2
Cdyl	Krt17	Parp11	Cnn2
Slc6a1	Gstm2	Tmem266	Gba2
Pga5	Folr1	Ube2e1	Pla1a
Tmem42	Mtus2	Suclg2	Ifi30
Gap43	Ddr2	Fam213a	Meis2
Dll1	Akap7	Itga9	Bin2
Stambpl1	Gba2	Marcks	Fetub
Spc24	Bdh1	Sema3c	Krt17
Fermt1	Napepld	Zfand6	Cltb
Pdzd4	Txndc15	Serpinb1a	Dpp4
Etfrf1	Phyh	Gm3739	Mks1
Itga9	Cln3	Slit2	Fam102a
Rassf4	Rlbp1	Lin28b	Adgrd1
Bid	Nudt22	Ttc39c	Arhgap30
Bloc1s6	Gm18983	Herc6	Tdrd12
Igsf21	Pfkm	Gm15163	Maats1
Dera	Atg14	Cpeb1	Slc37a1
Mrps35	Hip1	Tcaf1	Map7
Mal2	St6galnac4	Islr2	Ctsf
Ankrd6	AU018091	Sh3pxd2b	Sec11c
Krtcap3	Cald1	Dll1	Prrc1
Zfp521	Ethe1	Tcf12	Aacs
Ccn3	Cnn2	Etfrf1	Cenpm
Tm2d1	Emilin1	Gria4	Hsdl2
Uchl1	Npl	Tpi1	Nceh1
Basp1	Fam43a	Timp3	Ghdc
Tmem29	Pla1a	Cdh2	Etv4
Bbs12	Myo1f	Shroom4	Notum
Syndig1	Lpar1	Dock11	Ccs
Eef1akmt1	Plin2	Fgf13	B4galt6
Kif26a	Bin2	Snca	Scd2
Suclg2	Robo1	Gatm	Alox5ap
Uba1y	Mpv17l2	Mfhas1	Cald1
Fam171b	Cltb	Hdx	Map4k1
Zfp869	Lgals4	Lrrfip1	Gltp
Mroh2a	Ptgr1	Igsf21	Ptges
Tmem164	Clgn	Pde10a	Arl14epl
Pfkl	Gstp2	Prelid2	Ceacam20
Gm3739	Tekt1	Slc6a1	Tmem50a
Anxa2	Bbs9	Stambpl1	Tmem107
Phlda2	Gls2	Tnik	Tspan32
Mcts1	Pcolce	Net1	Cln3
Tro	Ano9	Syngr3	Vsig10
2310039H08Rik	Ly6a	Pygl	Tmem205
Eif4g3	Vwa3b	Vax2os	Angptl4
Fbln2	Aplp1	Atp1a3	2310030G06Rik
Pisd-ps1	Cpxm1	Fam208b	St6galnac4
Myrf	Clstn1	Nxt2	Zbed5
Elmo3	Dusp14	Trim21	Gsdmd
Trnt1	Plekhb1	Dpysl2	Aplp1
Suv39h1	Elf3	Tacr3	Wwtr1
Slc25a4	Abcd4	Kif26a	Vamp8
Nav2	Stk10	Trnt1	Bbs9
Ncs1	Arl14epl	Tspan12	Steap2
Pde10a	Zfp473	Hdgfl3	Platr17
Zfp760	Flvcr2	Fv1	Clgn
Hist1h4i	Plpp3	Ptn	Tekt1
Ptn	Sirt2	Hmgn5	Tuba3a
Serpinb1b	Gm21818	Fam19a5	Myo1f
Fam19a5	Cenpm	Mrc2	Acox3
Sox11	Prex2	Basp1	Flvcr2
Schip1	Fetub	Uba1y	Gpx8
Plpp2	Rab11fip5	Crabp2	Khdc3
Emb	Tcirg1	Rnf144a	Folr1
Cpeb1	Steap2	Met	Dnajc18
Hist4h4	Atp9a	Lrrc34	Smpd2
March8	Smtnl1	Calcr	Aim2
Id1	Smpd2	Mapk4	Skap2
2810429I04Rik	Fam129a	Sdc2	Aldh3a2
Tspan6	Rpl39l	Map1b	1700029P11Rik
Zc3h10	Ttll1	Esrp1	Hbegf
Zcchc18	Trim63	D1Ertd622e	Pxmp4
AW551984	Alox5ap	Capn2	D1Pas1
Mpp3	AA623943	Tent5a	Wwc2
Tagln2	Snta1	Kif1a	Slc25a20
Hdgfl3	Prtg	Phlda2	Ifi35
Tnfrsf25	Zbtb32	Sycp2	Snap29
Itm2a	Stra8	4930549G23Rik	Gstm1
Gatm	Coq8a	Dbx2	St3gal3
Gon7	Vangl1	Fhod3	H6pd
Ntan1	Ptges	Phf6	Cyp39a1
Sptssa	Ifi30	Ddx3y	Dop1b
Cd34	Maats1	Npr3	Pou6f1
Amn	Ly75	Efemp1	Tmem9b
Crip2	Lamc2	2810429I04Rik	Nprl2
Rgs16	Map7	Il7	Osbpl8
Etnk2	Ccs	Tram1l1	Bpgm
Herc6	Prune1	Zfp54	Grina
Sh3pxd2b	Gprc5c	Ccdc68	Cpn1
Fv1	Map4k1	Ppp1cb	Src
Amz1	Pitx2	Dubr	Emc9
Vbp1	Aurkc	BC064078	Aurkc
Tmem266	Ctsf	Ptger4	Calcoco2
Pygl	Arhgap8	Spin4	Leprotl1
Adcy1	Sh2d4b	Atp10a	Sall1
Helz2	Meis2	Il1rap	Mfsd13a
Reep2	Inpp5d	AC125059.4	Rasgrp4
Gm15163	C130073F10Rik	Fam184b	Hectd3
Il15	Hmga2	Rnf227	Wfs1
H2-Q7	Ddr1	Arhgap22	Adam15
Csrp2	Reep6	Gdap10	Nipal3
H3f3a	Fam102a	Pigw	Sft2d2
F8a	Gpx8	Nav2	Fam43a
Zfp54	Khdc3	Crym	Ano9
Moxd1	Myo5c	Slc25a29	Atp9a
Pisd	Foxa3	Alx1	Elf3
Trib2	Sh3d19	Akt3	Pcolce
Gria4	Scamp1	Stk26	Gm18983
4930447C04Rik	Uap1	Pdk4	Golm1
Ddx3y	Slc25a20	Rhox13	Cpxm1
Slit2	Unc5b	Gbp4	Mvd
Aif1l	Rcan3	Fam174b	Scamp5
Hmgn5	Scamp5	Plch1	Gm14820
Pkdcc	Tpk1	Cdkn1c	Zcchc3
Dppa3	Ceacam20	Moxd1	Slc39a4
Ppp1cb	Gmpr	Dgkb	Tle6
Capn2	Kif3a	Stxbp6	Lgals4
Gm28809	Plekha4	Slc40a1	Bahcc1
Lrrc34	Aacs	Bmp6	Zfp454
Rhox6	Zfp28	Dtx4	Calr4
Kif1a	Scfd2	Neto2	B4galt5
Zfp934	Lamb2	Susd3	Platr7
Fam162a	Tmem92	Abcc3	Gm11627
Rbp1	Gm10451	Prkcg	Gm19705
Brinp1	Gm11546	Fbln2	Fkbp14
Sema5b	Usp17le	Serpine2	Zfp28
Cdkn1c	Gltp	Bnip3	Qpctl
Vax2os	Gsta3	Il15	Ppm1n
A2m	Pla2g10	Snrpn	4931428L18Rik
Zic2	Adgrd1		Rcan3
Cdh2	Wdr20rt		Ehhadh
9330185C12Rik	Grina		Slc29a3
Tent5a	Calb2		Inpp5d
Scfd1	Calr		Osbpl10
Cacng4	A430033K04Rik		Foxa3
Col27a1	Zfp286		Myo5c
Thsd4	Gm21293		Rpl39l
Epha7	Usp17lc		Ly75
Elavl3	D1Pas1		Tmem101
Bhlhe41	Retsat		Serping1
Nsg2	Gm1995		Lexm
Card19	Ermp1		Akap7
Arhgap18	Prrg2		Rab3a
Tcp11x2	Pdgfrl		Ncf2
Jcad	Gsdmd		Itgb4
Tigar	Tecpr1		Hmga2
Hcn4	Abcb1a		Prrg2
Adamts1	Rbms2		Pex11a
Pfkfb3	2310030G06Rik		Gm20767
Zfp943	Fuca1		Fuom
Peg12	Pex11a		Mfsd12
Fat3	2410003I16Rik		Rilpl2
Dscaml1	Rmdn2		Parvg
Tapbpl	Dop1b		Ap3b2
Megf6	Adat2		Rpl3l
Timp3	Laptm5		Inhbe
Fgf13	Pla2g1b		Msln
Zfp52	Entpd7		Xkr8
Nat8l	Rhd		Hspb8
Zfp273	Aim2		Abhd8
Tuba1a	Vamp8		Arid3a
Kbtbd3	Mfsd12		Rec114
Rragb	Tuba3a		Fcgr2b
Fam187b	Tdrd12		Als2cl
Trmt9b	Rec114		1110032A03Rik
Eif2s3y	Gm6494		Gm6494
Tspan12	Gm13110		Nmrk1
Hist1h3e	Dmrt1		Slamf9
Hspa4l	Zbed5		Rac2
Faim2	Zscan4b		C130073F10Rik
Gm2694	Calr4		Arhgap44
Crym	Klk8		Eno3
Nrip2	Zfp454		Got1l1
Shroom4	Plekhg1		C2cd2l
Chd5	AC148019.3		Dmrt1
Npy	Qpctl		Tmem44
Gm47469	Plekhb2		Tgm1
Bex2	Nmrk1		Reck
Sinhcaf	Leprotl1		Des
Cacna1c	Cpn1		Calb2
Sema3c	Ap3b2		Prrt3
Dgkb	Pramef25		Irak4
Igsf1	Fbln5		Tspan8
B4galt2	H6pd		Reep1
Map2	Ppm1n		Retsat
Gm21926	Zfp536		Hebp2
Ube2e2	Slc29a3		Snhg11
Zfp946	Abhd8		Zbtb32
Rab6b	Thnsl2		Zfp937
Fam184b	Gcnt2		Wdr20rt
Pde9a	Crtap		Pacsin1
Celf4	Gm2a		A230050P20Rik
Gng3	Slc47a1		Slc47a1
Ripply1	Klk10		Ccdc141
Nrep	Pdp2		Sult6b1
Sv2a	Gm8711		Gm13110
Cdk7	Acox3		Nrros
Rgs17	1700042O10Rik		Igfals
Fhod3	Gtsf1		Epp13
Kitl	Sccpdh		Laptm5
Atp8a2	Letmd1		Abcb1a
Chd3	Plk3		Phkg1
Cntln	Selenom		4930517L18Rik
Col4a2	Tstd3		Nnmt
Gm7061	E330020D12Rik		Tbc1d7
Rnf217	Cyct		Dnmbp
Tex30	Dag1		Kdf1
Trim36	Spesp1		Slc51a
Bend5	Atp6v0a1		Ckap4
Arhgap22	Pgc		Gmpr
Rhox13	Marveld1		Man2b2
Rsad2	Calcoco1		Ptprtos
Cntfr	Gm11627		Sccpdh
Atp2b2	Stk31		Parp9
Cd24a	Xkr8		1700042O10Rik
Atp10a	Gpd1l		Bst2
Apba1	BC080695		Hormad1
Col8a2	Sult6b1		Slc38a6
Serpine2	Mgat3		Rbm47
Cacna1b	Sec11c		Pla2g1b
2810002D19Rik	Fcgr2b		Dnaaf3
Lhfp	Patl2		Scfd2
Aoc2	Rnf213		Nphp3
Gm7091	Gm48691		1700066B19Rik
Eif1ax	Serping1		Cyct
Sspo	Zscan4e		Prss36
Fkbp3	Gab1		Gm364
Ndufa4l2	Map2k6		Morc1
Gnas	Gm33027		Lpar1
Cacna2d4	Got1l1		Fcgrt
Tnik	Ttpa		Sec1
Scn9a	Kiz		A430033K04Rik
Ssna1	Ncf2		Pitx2
Tcaf1	Irf2bpl		Tnfrsf1a
Plbd1	Ptprtos		Pgc
Gm20342	Tbc1d7		Gramd1b
Hypk	Prx		Slc44a4
Ar	F2r		Gm48691
Gpm6a	Bbs2		Oscp1
Thbs2	Adgre5		Selenom
Tram1l1	Fkbp14		Adamtsl4
Gm39469	Rab13		Pkmyt1
Npr3	Tdpoz3		Cacna1s
Htr1b	Gm13580		Gm12794
D230017M19Rik	Efemp2		Prx
Ube2b	Gm12794		C1rl
Hic1	Mlana		E330020D12Rik
Gm36445	Hexim2		Syne4
Trmt112-ps2	Nrros		Tmem102
Ctxn3	Cited1		Gstt2
Slitrk4	Mitf		Tmem106c
Mapk4	Cyp39a1		Mlana
Galnt14	Gm8689		Dnajb13
Pnma2	Bst2		Gm14267
Adsl	Ccpg1os		Entpd7
Tnxb	Arhgap30		Itgal
Cdh13	Gm13034		Fam25c
Parp11	Uaca		Rhd
Gm6123	Il11ra1		Gm12800
Pla2g4a	Gm4971		Adgre5
Osbpl6	Gm4778		Kiz
Fgd5	Pkig		Samd10
Hspb11	Arid3a		Eea1
Gal3st3	Apol6		2410003I16Rik
Gm49760	Ccdc28a		Sh2d4b
Edil3	Ldhc		Arpin
Atp1a3	Osbpl10		Aass
Calcr	Gm16478		Rab13
Hs6st2	Usp17la		Gsta3
Timm8a1	4930526L06Rik		Rln3
Zfp266	Tcstv3		Slc48a1
D1Ertd622e	Aass		Rtkn
Mia	Arfgap3		Hexim2
Alx1	Ryk		Wdr54
Hrh1	Gramd1b		Ap3m2
Syt7	Syne4		Lipc
Loxl2	Iqcg		Gm7896
Iqsec3	Reep1		Plekhg1
Gsdme	Mmrn2		Spata24
H2afj	Cd80		Gm33027
Dubr	Olfr881		Zfp764
Cyp26c1	Aqp3		Creb3l4
Cfap54	Gm27167		Alpk3
B230307C23Rik	Arg2		Hdac10
Arhgef28	Afg1l		Letmd1
Prdx4	Krt8		Rmdn2
Platr22	Hebp2		Chn2
Dnah14	AF067061		Snx9
Vipr1	Gm45551		4930526L06Rik
Hpgd	Slc51a		Pstpip1
Ankrd37	Tmem44		Lrp2
Phactr3	Ccdc141		Gm7968
Sdk2	Ccdc155		Klhdc8b
Coro2b	Fam78a		Ankrd24
Cxxc4	Alg9		Lamc2
Fzd1	Rac2		Maml2
Phf21a	Pstpip1		Ttn
Neurl1b	Pou6f1		Slc9a3r2
Rnf227	Gm16096		Plagl1
Zdhhc2	Ehhadh		Tcp11l2
0610009B22Rik	4931428L18Rik		Ncmap
2010315B03Rik	Gm43314		Zfp536
Flt4	Gm4027		Gm13034
Egfr	Slamf9		Ttll1
Cul9	Gm12800		Prss50
Obscn	Ttc26		Slc39a13
Lrrk1	Kdm4dl		Hgsnat
Rasl10b	Plekhd1		Cutc
Magel2	Nnmt		Crybg2
Prph	Gm19705		Clip3
Hoxa3	Arfgef3		Was
Adamts15	Bcam		Patl2
Col12a1	Gm14820		E430018J23Rik
BC002059	Gm11543		Tmem92
Kcnj3	1700066B19Rik		Efemp2
A730082K24Rik	Hectd3		Wnt6
Vwa2	Gm14742		Morn4
Tmem150c	Trim75		Rhobtb2
Hivep3	Arl4d		Stap2
Met	Zfp937		Spata31d1a
Nxnl2	Tmem40		Dync2li1
Hdac9	Rasip1		Wdr86
Ptprm	Colgalt1		Irf2bpl
Khdrbs2	Eya1		Gm13166
Nrip3	Als2cl		Cd37
Gcgr	Emc9		Mbd2
Pgrmc1	Insl6		Tsga10ip
Spin4	AC127331.6		Oas1a
Npm3-ps1	Gm12690		Rab11fip5
Lrrc3b	Prss8		Usp17lb
Gm8206	Irak4		AA623943
Cracr2a	Rtkn		Gm11546
Sel1l3	Myo1c		Gpsm3
Slit1	Ankrd35		Chpt1
Tmem126a	F3		Plxdc1
Scn3a	Tmem50b		Prss8
Dclk1	Ccser1		Synj2
Epha8	Sohlh2		Sohlh2
Lrrn1	Fam213b		Apoc1
Ccdc68	Cd99l2		Gm13580
Cxcl14	Tcp11l2		Slc11a1
Atp1a4	Mfsd13a		Optn
Amot	Rdh12		Pla2g10
Smoc2	Arsa		Tmem238
Esrp1	AC153137.1		Rapsn
Mdk	Rab3a		Il11ra1
Myh7	Dapp1		Sort1
Ptprr	Fcgrt		Oas1g
Arap3	Inpp4b		Eps8l2
Slco3a1	Gm48388		Gm11470
Ndufab1-ps	Qprt		Sgsm1
Efemp1	Spink10		Ubash3a
CT030661.1	Kank4os		Scube3
Sema4c	Ccn1		Arhgap39
Ubash3b	Bcl3		Taok3
Bcl11b	Tspan32		Tmem40
Gm14393	Ttc30a1		Zfp607b
Nfasc	Msln		Bik
Ntrk2	Samd10		Plbd2
Vstm2a	Tex2		Lockd
Car12	Tmem62		Gm13119
Rab25	Zscan4c		Cox7a1
Kcnq2	B230311B06Rik		Stat5a
Myo15	Gli1		Rasal1
Prrg1	Slc38a6		B4galt1
	4930519F16Rik		Sgce
	Gm16220		Tlcd2
	Rfng		Fam76a
	Nipal3		Gm8711
	Zfp352		Krt19
	Wrn		Pfkfb4
	Slc44a4		Tmem82
	Timm8a2		Gm12690
	Tnfrsf8		Trim75
	Des		Gm34091
	Zfp619		Gm8319
	Gm20548		Mettl7a1
	Tex15		Gulo
	Gm4340		Zbtb8b
	Zbtb8a		Mitf
	Myo1e		Zfp217
	Stat5a		Gstp-ps
	Plcd1		Tpcn1
	Clmp		Rpl10l
	Rasgrp4		Fkbp7
	Tatdn3		Inf2
	Inhbe		Cd1d1
	Synj2		Mmrn2
	Slc5a1		Arsa
	Hoxc13		Dgat1
	Ppp1r14d		Tdpoz3
	Cntnap2		Whamm
	H2-Eb1		Stra8
	Mettl7a1		F2
	Pnma5		5330411J11Rik
	Gm38258		Gli1
	BB287469		AF067061
	Gm13106		Gm5134
	Pou2f3		9130019O22Rik
	Nckap1l		Fam213b
	Nphp3		Pik3cd
	Eps8l2		Arrdc2
	Lipc		Sema4g
	Nab2		Clca3b
	AA986860		Gm16220
	Enpp5		Birc7
	Gm15455		Hal
	C330024D21Rik		Hacd2
	Dynll2		Gm21818
	Sat2		Pold4
	Dnmbp		Gstm3
	Mycl		Gm27167
	Gm13135		Vsig2
	Mbl2		Tbc1d2
	Birc7		Afg1l
	Qpct		Ms4a10
	Hgsnat		Enpp5
	Tnfrsf1a		Ecscr
	Rdh1		Ccpg1os
	Sgce		Dnajc4
	Pdlim3		Gm11543
	Zfp217		Plpp7
	Pcdhga1		Rdh1
	Gm5229		Gm31659
	BC052040		Pnma5
	Pdcl2		Slc5a1
	Gm49619		Gm21761
	AC131065.2		Trim56
	Peg10		Pou2f3
	Zfp264		Gstp3
	Igfals		Cd80
	D430020J02Rik		Tmem37
	Gm38271		Sys1
	Maml2		Plin5
	Gm27204		Dhrs7
	Gm33466		Qprt
	Wnt6		Gm8689
	Arpin		Igtp
	A230050P20Rik		Gtsf1
	Wdr86		Sat2
	Slc9a3r2		Slc18b1
	Creb3l4		Tas1r1
	Gm11281		BC080695
	Gm8994		Zfp264
	Bahcc1		Gm27045
			Acsbg2
			Ptprv
			Tmsb15b1
			Cthrc1
			Hddc3
			Fhl3
			Rasip1
			Gm48914
			Slc1a1
			Plekhh2
			Ppp1r14d
			Slc46a3
			Spink10
			Gm13106
			Ceacam1
			B230311B06Rik
			Gm21542
			Acy3
			Fzd2
			Prkca
			Ldhc
			Rdh12
			Ccdc102a
			Gpr180
			Ppp1r13b
			Kank4os
			Tnk1
			Gm13337
			Hnf1a
			Bcam
			Zfp981

## Sheet: Target gene ChIP list
HA-BAP1 WT targets	SUZ12 targets	RING1B targets
Mrpl15	Xkr4	Xkr4
Tcea1	Sox17	Sox17
Rb1cc1	Rgs20	Rgs20
Pcmtd1	Npbwr1	Npbwr1
Rrs1	Alkal1	Alkal1
Vcpip1	Sntg1	Sntg1
Cspp1	Rrs1	Rrs1
Lactb2	Sgk3	Sgk3
Terf1	Tcf24	Tcf24
Eloc	Arfgef1	Arfgef1
Phf3	Prex2	Prex2
Ptp4a1	Sulf1	Sulf1
Imp4	Slco5a1	Slco5a1
Cnnm3	Prdm14	Prdm14
Cox5b	Msc	Msc
Tmem131	Trpa1	Rdh10
Unc50	Sbspon	Stau2
Tsga10	4930444P10Rik	Tmem70
Mrpl30	Rdh10	Jph1
Rpl31	Stau2	Tfap2d
Cnot11	Ube2w	Tfap2b
Mrps9	Tmem70	Kcnq5
Tgfbrap1	Jph1	Rims1
Tpp2	Tfap2d	B3gat2
Slc39a10	Tfap2b	Fam135a
Nemp2	Paqr8	Col19a1
Gtf3c3	Kcnq5	Adgrb3
Sf3b1	Rims1	Khdrbs2
Hspd1	B3gat2	Bag2
Mob4	Fam135a	Zfp451
Mars2	Col19a1	Bend6
Maip1	Adgrb3	Dst
Clk1	Khdrbs2	Ptpn18
Nif3l1	Bag2	Amer3
Orc2	Bend6	Cnnm4
Fam126b	Dst	Sema4c
Stradb	Mir5103	Fam178b
Sumo1	Ptpn18	Cox5b
Nop58	Cfc1	2010300C02Rik
Carf	Amer3	Aff3
Ndufs1	AA619741	Chst10
Plekhm3	Arid5a	Npas2
Xrcc5	Kansl3	Creg2
Smarcal1	Cnnm4	Il1rl2
Aamp	Sema4c	Slc9a2
Usp37	Inpp4a	Pantr1
Bcs1l	Mgat4a	Pou3f3
Atg9a	2010300C02Rik	Pantr2
Dnpep	Aff3	Gpr45
Stk11ip	Chst10	Fhl2
Farsb	Npas2	Uxs1
Mrpl44	Creg2	Tpp2
Mff	Rfx8	Gulp1
Psmd1	Il1r1	Tmeff2
Ncl	Il1rl2	Stat1
Cops7b	Slc9a2	Gls
Dis3l2	Pou3f3	Nab1
Atg16l1	Pantr2	Mfsd6
Hjurp	Gpr45	Inpp1
Cops8	Fhl2	Hecw2
Ube2f	Gulp1	Mars2
Ndufa10	Slc40a1	Boll
Capn10	Tmeff2	Plcl1
Mterf4	Stat1	Satb2
Ppp1r7	Gls	Spats2l
Hdlbp	Nab1	Casp8
Atg4b	Mfsd6	Fzd7
D2hgdh	Inpp1	Bmpr2
Ppip5k2	Stk17b	Pard3b
Gm20753	Hecw2	Nrp2
Vps4b	Ankrd44	Zdbf2
Tsn	Rftn2	Mettl21a
Nifk	Boll	Rpe
Clasp1	Plcl1	Erbb4
Ddx18	Satb2	Atic
Actr3	Spats2l	2004-03-01
2900009J06Rik	Gm20257	Igfbp5
Rab3gap1	Casp8	Tns1
Zranb3	Stradb	Ctdsp1
Yod1	Fzd7	Cyp27a1
Nucks1	Bmpr2	Wnt6
Elk4	Ica1l	Wnt10a
Rbbp5	Pard3b	Cdk5r2
Mdm4	Nrp2	Fev
Ppp1r15b	Zdbf2	Cryba2
Snrpe	Cryge	Mir375
Tmem183a	Cryga	Ihh
Rabif	Pth2r	Retreg2
Timm17a	Unc80	Des
4930590L20Rik	Rpe	Gm15179
Uchl5	Kansl1l	Speg
Tpr	Acadl	Asic4
Swt1	Erbb4	Tmem198
Smg7	Pecr	Obsl1
E330020D12Rik	2004-03-01	Pax3
Cep350	Igfbp5	Sgpp2
Tor1aip1	Tns1	Serpine2
Cop1	Pnkd	Dock10
Mrps14	Cyp27a1	Irs1
Cacybp	Prkag3	Mir5126
Dars2	Wnt6	Slc16a14
Klhl20	Wnt10a	2810459M11Rik
Suco	Cdk5r2	Nppc
Pigc	Fev	Akp3
Gorab	Cryba2	Ecel1
Scyl3	Mir375	Prss56
BC055324	Ihh	Efhd1
Nme7	Retreg2	Ngef
Tiprl	Tuba4a	Usp40
Mpc2	Ptprn	Dnajb3
Pou2f1	Des	Arl4c
Tmco1	Gm15179	Gbx2
Mgst3	Speg	Lrrfip1
Nuf2	Asic4	Erfe
Atf6	Tmem198	Ilkap
Mpz	Inha	Hes6
Ppox	Slc4a3	Per2
Dedd	Pax3	Twist2
Copa	Sgpp2	Gpc1
Pex19	Mogat1	Dusp28
Dcaf8	Ap1s3	Capn10
Pigm	Serpine2	Kif1a
Sdccag8	Dock10	Sned1
Gm16432	Irs1	Bok
Cox20	Col4a3	Fam174a
Tfb2m	Sphkap	St8sia4
Coq8a	Pid1	D1Ertd622e
Sde2	Mir5126	Cdh20
Nvl	Slc16a14	Rnf152
Srp9	Spata3	Tnfrsf11a
Fbxo28	2810459M11Rik	Zcchc2
Taf1a	Nppc	Phlpp1
Rab3gap2	Akp3	Bcl2
Eprs	Ecel1	Cdh7
Rrp15	Prss56	Nifk
Gpatch2	Efhd1	Inhbb
Cenpf	Ngef	Tmem185b
Angel2	Dnajb3	Tmem37
Nsl1	Arl4c	C1ql2
Nek2	Agap1	En1
Diexf	Gbx2	Htr5b
A130010J15Rik	Lrrfip1	Dpp10
Fbxo5	Ramp1	Lypd1
A630066F11Rik	Scly	Tmem163
Nup43	Erfe	Cxcr4
Ppil4	Hes6	Thsd7b
Sash1	Per2	Mapkapk2
Sf3b5	Twist2	Rassf5
Pex3	Gpc1	Slc45a3
Vta1	Mir149	Mfsd4a
Ccdc28a	Rnpepl1	Lemd1
Bclaf1	Kif1a	Klhdc8a
Hbs1l	Sned1	Nuak2
Rps12	Bok	Tmcc2
Med23	Fam174a	Nfasc
Hint3	St8sia4	Lrrn2
Tspyl1	D1Ertd622e	Pik3c2b
Fam229b	Pam	Etnk2
Cdk19	Cdh20	Sox13
Cdc40	Rnf152	Optc
Zbtb24	Tnfrsf11a	Adora1
Cep57l1	Zcchc2	Syt2
Foxo3	Phlpp1	Lgr6
Snx3	Bcl2	Nav1
Pdss2	Cdh7	Lad1
Rtn4ip1	Dsel	Pkp1
Atg5	Inhbb	Tmem9
Mcm9	Epb41l5	Ascl5
Serinc1	Sctr	Kif21b
Ranbp2	Tmem37	Gpr25
Micu1	Steap3	Nek7
Dnajb12	C1ql2	Lhx9
Anapc16	En1	Rgs2
Sar1a	Htr5b	Brinp3
Tysnd1	Dpp10	Ptgs2
Supv3l1	Lypd1	Ivns1abp
Ddx50	Nckap5	Fam129a
Slc25a16	Tmem163	1700025G04Rik
Ado	Cxcr4	Colgalt2
Tfam	Thsd7b	Rgl1
Cisd1	Mapkapk2	Nmnat2
Snrpd3	Rassf5	Shcbp1l
Derl3	Srgap2	Rgs16
Zfp280b	Avpr1b	Cacna1e
Pcnt	Slc45a3	Ier5
Ybey	Mfsd4a	Lhx4
Fam207a	Cdk18	Qsox1
Ube2g2	Lemd1	Fam163a
Rrp1	Klhdc8a	Tdrd5
Tpgs1	Nuak2	Brinp2
Cdc34	Tmcc2	Rabgap1l
Polrmt	Dstyk	Prdx6
Ptbp1	Cntn2	Dnm3
Med16	Nfasc	Mettl13
Wdr18	Lrrn2	Prrx1
Polr2e	Pik3c2b	Kifap3
Stk11	Kiss1	Rcsd1
Cirbp	Etnk2	Creg1
Ndufs7	Sox13	Pou2f1
Mbd3	Atp2b4	Mael
Uqcr11	Optc	Ildr2
Tcf3	Adora1	Tada1
Rexo1	Syt2	Pogk
Abhd17a	Lgr6	Fam78b
Adat3	Arl8a	Aldh9a1
Csnk1g2	Rnpep	Rxrg
Dot1l	Shisa4	Lmx1a
Sf3a2	Nav1	Hsd17b7
Oaz1	Lad1	Nos1ap
Timm13	Pkp1	Igsf8
Slc39a3	Tmem9	Kcnj9
Sgta	Ascl5	Kcnj10
Map2k2	Kif21b	4933439K11Rik
Zbtb7a	Gpr25	Vsig8
Eef2	Camsap2	Cadm3
Atcayos	Lhx9	Fmn2
Cactin	Rgs2	Fh1
Dohh	Brinp3	Opn3
BC025920	Ptgs2	Pld5
Sirt6	Hmcn1	Hmga2-ps1
Zfp938	Fam129a	Kif26b
Washc4	1700025G04Rik	Coq8a
Appl2	Colgalt2	Gm5069
Polr3b	Rgl1	Stum
Mterf2	Arpc5	Mixl1
Pwp1	Nmnat2	Lefty2
1810014B01Rik	Lamc2	Pycr2
Arl1	Shcbp1l	Lefty1
Utp20	Rgs8	Tmem63a
Scyl2	Rgs16	Cnih3
Actr6	Zfp648	Capn2
Metap2	Cacna1e	Ccdc185
Ndufa12	Ier5	Susd4
Cradd	Stx6	Disp1
Ube2n	Acbd6	1700056E22Rik
Tmtc3	Lhx4	Hlx
Mettl25	Qsox1	2001-03-01
Bbs10	Fam163a	2002-03-01
Krr1	Tdrd5	C130074G19Rik
Atxn7l3b	Nphs2	Gm2061
Tbc1d15	Soat1	Tgfb2
Zfc3h1	Tor3a	D1Pas1
Cnot2	Brinp2	Esrrg
Yeats4	Astn1	Kcnk2
Nup107	4930523C07Rik	Ptpn14
Cand1	Rabgap1l	Prox1
Tmem5	Dnm3	Vash2
Lrig3	Prrx1	A230020J21Rik
Ctdsp2	Rcsd1	Batf3
Mettl1	Creg1	Atf3
Dctn2	Cd247	Tmem206
Mars	Mael	Lpgat1
Nemp1	Ildr2	1700034H15Rik
Naca	Tada1	Traf5
Ptges3	Pogk	Gm10516
Spryd4	Fam78b	Hhat
Pan2	Rxrg	Gm15867
Cnpy2	Lmx1a	Sertad4
Rnf41	Nos1ap	Syt14
Rps26	Olfml2b	Irf6
Rab5b	Pcp4l1	Plxna2
Dnajc14	Vangl2	Cd34
Sfi1	Nhlh1	Gm16897
Drg1	Igsf8	Cr1l
8430429K09Rik	Kcnj9	Ppp1r14c
Tug1	Kcnj10	Esr1
Slc35e4	Tagln2	Rgs17
Pes1	Vsig8	Cnksr3
Mtmr3	Cadm3	Ust
Uqcr10	Fmn2	Samd5
Thoc5	Grem2	Stxbp5
Ewsr1	Rgs7	Rab32
Ccdc117	Fh1	Fbxo30
Urgcp	Pld5	Stx11
Dbnl	Hmga2-ps1	Plagl1
Nudcd3	Zbtb18	Phactr2
Ddx56	Gm16432	Hivep2
H2afv	Kif26b	Adgrg6
Purb	Gm5069	Perp
Snhg15	Stum	Tnfaip3
Tbrg4	Mixl1	Olig3
Hus1	Lefty2	Ifngr1
Zpbp	Lefty1	Slc35d3
Wdr92	Tmem63a	Map3k5
Etaa1	Ephx1	Ahi1
Aftph	Cnih3	Myb
Mdh1	Capn2	E030030I06Rik
Commd1	Ccdc185	Raet1a
Cct4	Susd4	H60b
Pus10	Tlr5	Tbpl1
Ppp4r3b	Mia3	Tcf21
Mtif2	Dusp10	Eya4
Clhc1	Hlx	Moxd1
Eml6	2001-03-01	Enpp1
Asb3	C130074G19Rik	Gm9767
Stc2	Mark1	L3mbtl3
Bod1	Gm2061	Rspo3
Fbxw11	Tgfb2	Hey2
Npm1	D1Pas1	Hddc2
Spdl1	Esrrg	Rnf217
Rars	Kcnk2	Nkain2
Mat2b	Ptpn14	Clvs2
Slu7	Smyd2	Fam26f
Ttc1	Prox1	Hs3st5
Ublcp1	Vash2	Hdac2
Thg1l	A230020J21Rik	Marcks
Rack1	Batf3	Fyn
Trim41	Atf3	Mfsd4b2
Zfp62	Nenf	Mfsd4b3
Mrnip	Tmem206	Mfsd4b1
Hnrnph1	Lpgat1	Slc16a10
Rmnd5b	1700034H15Rik	Mettl24
0610009B22Rik	Traf5	Gpr6
Sar1b	Gm10516	Nr2e1
Cdkn2aipnl	Rcor3	Sobp
Ube2b	Kcnh1	Cd24a
Ppp2ca	Hhat	Crybg1
Skp1a	Gm15867	Prdm1
Hspa4	Sertad4	Popdc3
Zcchc10	Irf6	Grik2
Uqcrq	Plxna2	Sim1
Lyrm7	Cd34	Rfx6
Tnip1	Gm16897	Vgll2
Atox1	Ppp1r14c	Slc35f1
G3bp1	Plekhg1	Fam184a
Mfap3	Esr1	Gm16998
Cnot8	Rgs17	Tbc1d32
Mrpl22	Cnksr3	Pkib
Sh3bp5l	Lrp11	Smpdl3a
Trim11	Ust	Sh3rf3
Iba57	Samd5	2010-09-01
Guk1	Stxbp5	Ddit4
2310033P09Rik	Rab32	Spock2
Arf1	Grm1	Chst3
Jmjd4	Stx11	Psap
Med9os	Plagl1	Unc5b
Pemt	Phactr2	Adamts14
Tom1l2	Hivep2	Lrrc20
Drg2	Adgrg6	Col13a1
Alkbh5	Nmbr	Fam241b
Dhrs7b	Abracl	Neurog3
Tmem11	Arfgef3	Tspan15
Akap10	Perp	Supv3l1
Ubb	Tnfaip3	Egr2
2410006H16Rik	Olig3	Rhobtb1
2810001G20Rik	Ifngr1	Slc16a9
Elac2	Il20ra	Bicc1
Ndel1	Slc35d3	Pcdh15
Gm15772	Map3k5	Gnaz
Pfas	Map7	Bcr
Ctc1	Myb	Adora2a
Per1	Sgk1	Lrrc75b
Cyb5d1	E030030I06Rik	Gstt3
Trp53	Raet1a	Pcbp3
Fxr2	Raet1d	Adarb1
Mir1934	Slc2a12	Gm17769
Eif4a1	Tcf21	Fam207a
Polr2a	Eya4	Lrrc3
Neurl4	Moxd1	Trpm2
Gps2	Enpp1	Trappc10
Elp5	Akap7	Pdxk
Phf23	Gm9767	Ccdc105
Pelp1	L3mbtl3	Slc1a6
Psmb6	Lama2	C2cd4c
Slc25a11	Soga3	Shc2
Nup88	Rspo3	Hcn2
Dhx33	Hey2	Plppr3
Mybbp1a	Rnf217	Arid3a
Ankfy1	Clvs2	Abca7
Cyb5d2	Fam26f	Pcsk4
Ncbp3	Hs3st5	Reep6
Haspin	Hdac2	Plk5
Emc6	Marcks	Mex3d
Cluh	Lama4	Onecut3
Mettl16	Fyn	Plekhj1
Tsr1	Mfsd4b2	Lingo3
Ovca2	Mfsd4b3	Matk
Mir22hg	Mfsd4b1	Gipc3
Prpf8	Slc16a10	Nfic
Inpp5k	Mettl24	Gna11
Fam57a	Gpr6	Chst11
Timm22	Sesn1	Slc41a2
Gosr1	Foxo3	Rfx4
Phf12	Nr2e1	Cry1
Eral1	Sobp	Btbd11
Sdf2	Cd24a	Ascl4
Tnfaip1	Crybg1	Rtcb
Fam58b	Prdm1	Fbxo7
Tefm	Popdc3	Timp3
Rhot1	Bves	Hsp90b1
5730455P16Rik	Lin28b	Ascl1
Zfp207	Grik2	Igf1
Psmd11	Sim1	Dram1
Heatr6	Fam162b	Sycp3
Ddx52	Rfx6	Slc5a8
Znhit3	Vgll2	Anks1b
Ppm1d	Slc35f1	Ntn4
Bcas3	Cep85l	Usp44
Ints2	Fam184a	Metap2
Tubd1	Gm16998	Tmcc3
Ptrh2	Pkib	Plxnc1
Cltc	Smpdl3a	Dusp6
Dhx40	Edar	Kitl
Smg8	Sh3rf3	Tmtc3
Mtmr4	2010-09-01	Alx1
Supt4a	Ddit4	Tmtc2
Srsf1	Spock2	Lin7a
Akap1	Chst3	Syt1
Dgkeos	Vsir	E2f7
Mbtd1	Unc5b	Phlda1
Nme1	Adamts14	Kcnc2
Eme1	Lrrc20	Atxn7l3b
Kat7	Npffr1	Trhde
Slc35b1	H2afy2	Lgr5
Snf8	Col13a1	Ptprr
Snx11	Fam241b	4933416C03Rik
Cbx1	Neurog3	Ptprb
Nfe2l1	Tspan15	Kcnmb4os2
Cdk5rap3	Tacr2	Kcnmb4
Mrpl10	Stox1	Cpm
Mrpl45	Pbld1	Dyrk2
2410003L11Rik	Atoh7	Grip1
Psmb3	Jmjd1c	Irak3
Cwc25	Egr2	Hmga2
Rpl23	Zfp365	Gm15910
Rpl19	Tmem26	Msrb3
Fbxl20	Rhobtb1	Tbc1d30
Med1	Ank3	Gns
Cdk12	Slc16a9	Rassf3
Pgap3	Phyhipl	D930020B18Rik
Psmd3	Bicc1	Tmem5
Med24	Ube2d1	Avpr1a
Wipf2	Pcdh15	Mir8104
Smarce1	Gnaz	Fam19a2
Dnajc7	Rab36	Lrig3
Rab5c	Bcr	Cyp27b1
Tubg1	Adora2a	Agap2
Ezh1	Lrrc75b	B4galnt1
Vps25	Cabin1	Slc26a10
Psme3	Gstt3	Arhgap9
Aarsd1	Gstt1	Shmt2
Rpl27	Dip2a	Nxph4
Brca1	Pcbp3	Esyt1
Dhx8	Adarb1	Erbb3
Tmem101	Tspear	Ikzf4
Tmub2	Lrrc3	Gdf11
Atxn7l3	Trpm2	Itga7
Gpatch8	Trappc10	Sfi1
Eftud2	Syde1	Patz1
Nmt1	Ccdc105	Pik3ip1
Hexim1	Slc1a6	Osbp2
Hexim2	Plpp2	Slc35e4
C130046K22Rik	C2cd4c	Sec14l2
Kansl1	Shc2	Hormad2
Dcaf7	Hcn2	Cabp7
Taco1	Plppr3	Ap1b1
Ccdc47	R3hdm4	Rasl10a
Psmc5	Kiss1r	Emid1
Ddx5	Arid3a	Kremen1
Nol11	Grin3b	Aebp1
Psmd12	Tmem259	Pold2
Gm45916	Cnn2	Camk2b
D11Wsu47e	Abca7	Adcy1
Tmem104	Efna2	Igfbp3
Fdxr	Gamt	Vwc2
Mrpl58	Apc2	Zpbp
Nup85	Pcsk4	Ikzf1
Gga3	Reep6	Grb10
Slc25a19	Adamtsl5	Vstm2a
Grb2	Plk5	Egfr
Recql5	Mex3d	Meis1
Unk	Onecut3	Slc1a4
Wbp2	Amh	Ugp2
Fbf1	Lingo3	Otx1
Ubald2	Gadd45b	Rel
Prpsap1	Diras1	Bcl11a
Jmjd6	Zbtb7a	Ccdc85a
Tnrc6c	Matk	Ppp4r3b
Birc5	Tjp3	4931440F15Rik
Pgs1	Gipc3	Eml6
Cant1	Nfic	Stc2
Eif4a3	Celf5	4930524B15Rik
Endov	Tle2	Rhbdf1
Rptor	Hcfc2	Nprl3
Chmp6	Chst11	Sh3pxd2b
Ndufaf8	Slc41a2	Ubtd2
Slc38a10	Aldh1l2	Stk10
Bahcc1	Nuak1	Fgf18
Faap100	Ckap4	Tlx3
Nploc4	Rfx4	Kcnip1
Hgs	Cry1	Slit3
Mrpl12	Btbd11	Fbll1
Cenpx	Ascl4	Gabra1
Dus1l	Timp3	Ccnjl
Ccdc57	1700113H08Rik	Adra1b
Narf	Ascl1	Ublcp1
Wdr45b	Igf1	Ebf1
Tbcd	Dram1	Sox30
Rab10os	Slc5a8	Cyfip2
Cenpo	Ano4	Sgcd
Sf3b6	Anks1b	Flt4
Laptm4a	Elk3	Gfpt2
Rdh14	Amdhd1	Rnf130
Ddx1	Ntn4	Mgat4b
Nbas	Usp44	Ltc4s
Nol10	Tmcc3	Rufy1
Itgb1bp1	Mir7211	Adamts2
Adam17	Plxnc1	Grm6
Rps7	Socs2	Zfp354b
Rnaseh1	Galnt4	Clk4
Trappc12	Kitl	Jade2
Eipr1	Alx1	Cdkn2aipnl
Acp1	Tmtc2	Tcf7
Dld	Ppfia2	Fstl4
Cbll1	Lin7a	Shroom1
Cog5	Syt1	Sowaha
Hbp1	E2f7	2008-09-01
Mir1938	Zdhhc17	Il13
Mir5627	Phlda1	Rad50
Pnpla8	Kcnc2	Gm12216
Hectd1	Trhde	Slc22a21
Eapp	Lgr5	Slc22a4
Ppp2r3c	Ptprr	P4ha2
Psma6	4933416C03Rik	Galnt10
Brms1l	Ptprb	Hand1
Pnn	Kcnmb4os2	Zfp692
Fbxo33	Kcnmb4	Hist3h2ba
Togaram1	Best3	Hist3h2a
Fancm	Lrrc10	Gm12260
Mis18bp1	Frs2	Obscn
Rpl10l	Cpm	Wnt3a
Lrr1	Dyrk2	Wnt9a
Klhdc2	Grip1	Rasd1
Nemf	Irak3	Pemt
Arf6	Hmga2	Rai1
Actr10	Msrb3	Kcnj12
Psma3	Wif1	Slc47a2
Timm9	Tbc1d30	Slc47a1
Mnat1	Gns	Mapk7
Slc38a6	Rassf3	Fam83g
Wdr89	D930020B18Rik	Specc1
Fntb	Srgap1	Adora2b
Max	Avpr1a	Zfp287
Eif2s1	Mir8104	Zfp286
Vti1b	Fam19a2	Pmp22
Exd2	Lrig3	Hs3st3b1
Erh	Cyp27b1	Hs3st3a1
Srsf5	Agap2	Shisa6
Med6	B4galnt1	Usp43
Zfyve1	Slc26a10	Ntn1
Rbm25	Arhgap9	Pik3r5
Psen1	Gli1	Myh10
Ptgr2	Ndufa4l2	Arhgef15
Fam161b	Nxph4	Tmem107
Rnf113a2	Nab2	Hes7
Lin52	Mir8105	Gucy2e
Arel1	Esyt1	Kcnab3
Ylpm1	Erbb3	Chd3os
Eif2b2	Ikzf4	Chd3
Nek9	Suox	Tmem88
Tmed10	Dgka	Atp1b2
Cipc	Gdf11	Fgf11
Alkbh1	Itga7	Nlgn2
Snw1	Sfi1	Ybx2
Ptpn21	Pik3ip1	Cldn7
Efcab11	Inpp5j	Slc16a11
Psmc1	Selenom	Bcl6b
Nrde2	Osbp2	Alox12
Rps6ka5	Slc35e4	Alox15
Ppp4r3a	Gal3st1	Zmynd15
Trip11	Sec14l2	Gltpd2
Cpsf2	Gatsl3	Wscd1
Golga5	Osm	Pitpnm3
Ddx24	Cabp7	Med31
Gskip	Ap1b1	Slc13a5
Ccnk	Rasl10a	Spns2
Yy1	Gas2l1	Atp2a3
Wdr25	Emid1	Camkk1
B930059L03Rik	Znrf3	Spata22
Dync1h1	Aebp1	Rap1gap2
Eif5	Myl7	Hic1
Trmt61a	Camk2b	Rtn4rl1
Apopt1	Nacad	Wdr81
Cdca4	Adcy1	Slc43a2
Brf1	Igfbp3	Myo1c
Esyt2	Sun3	Doc2b
Sp4	Vwc2	Rflnb
Gtpbp4	Ikzf1	Nxn
Larp4b	Grb10	Bhlha9
Heatr1	Vstm2a	Cpd
Lgals8	Egfr	Slc6a4
Ggps1	Meis1	Ssh2
Psma2	Otx1	Coro6
Mplkip	Ehbp1	Ankrd13b
Rala	Rel	Git1
Abt1	Bcl11a	Trp53i13
Hist1h4h	Ccdc85a	Abhd15
Carmil1	Efemp1	Sez6
Cdkal1	4931440F15Rik	Sarm1
Uqcrfs1	Eml6	Tmem97
Exoc2	Gpr75	Nos2
Lyrm4	Stc2	Ksr1
Cage1	4930524B15Rik	Wsb1
Bloc1s5	Rhbdf1	Rab11fip4
Pak1ip1	Hba-x	Mir193a
Tbc1d7	Sh3pxd2b	Adap2
Nol7	Ubtd2	Rhbdl3
Fam8a1	Stk10	Cdk5r1
Nup153	Fgf18	Tmem98
Card19	Tlx3	Asic2
Ippk	Kcnip1	Tmem132e
Cenpp	Slit3	Nle1
Cks2	Fbll1	Hnf1b
Secisbp2	Wwc1	Ddx52
Auh	Gabra1	Aatf
4833439L19Rik	C1qtnf2	Lhx1
Nop16	Ccnjl	Mrm1
Rnf44	Adra1b	Myo19
Zfp346	Ebf1	Car4
Rab24	Sox30	Tbx2
Lman2	Adam19	Tbx4
Ddx41	Nipal4	Dhx40
Tmed9	Cyfip2	Gdpd1
B4galt7	Sgcd	Ppm1e
Caml	Trim7	Hsf5
Ddx46	Irgm1	Supt4a
Hnrnpa0	Flt4	Cuedc1
Hnrnpk	Gfpt2	Nog
A230056J06Rik	Rasgef1c	Hlf
Etohd2	Rnf130	Tom1l1
Zcchc6	Mgat4b	Car10
Zfp595	Mir6919	Cacna1g
Ice1	Ltc4s	Ppp1r9b
Ndufs6	Mir804	Samd14
Clptm1l	Adamts2	Pdk2
Brd9	Grm6	Itga3
Cep72	Zfp354b	Dlx3
Exoc3	Col23a1	Dlx4
Sdha	Jade2	Spop
Rfesd	Tcf7	Nxph3
Ttc37	Fstl4	Ngfr
Slf1	Shroom1	Phospho1
Polr3g	Sowaha	B4galnt2
Cox7c	2008-09-01	Hoxb13
Xrcc4	Kif3a	Gm11538
Rps23	Il13	Hoxb9
Serinc5	Rad50	Hoxb5
Mtx3	Gm12216	Hoxb4
Papd4	Slc22a21	Hoxb3
Jmy	Slc22a4	Hoxb2
Aggf1	Pdlim4	Hoxb1
Poc5	P4ha2	Gm11529
Gfm2	Acsl6	Pnpo
Utp15	Ccdc69	Sp6
Fcho2	Slc36a1	Tbx21
Mrps27	Fat2	Tbkbp1
Smn1	Glra1	4933428G20Rik
Gtf2h2	Galnt10	Stac2
Ak6	Sap30l	Neurod2
Cdk7	Hand1	Ppp1r1b
Srek1	Zfp692	Erbb2
Ppwd1	Trim58	Ikzf3
Cwc27	Hist3h2ba	Zpbp2
Ipo11	Hist3h2a	Gjd3
Ercc8	Gm12260	Igfbp4
Skiv2l2	Obscn	Krt19
Ndufs4	Wnt3a	P3h4
Mrps30	Wnt9a	Stat5a
Rpp14	Rasd1	Cavin1
Nr1d2	Rai1	Naglu
Fam149b	Myo15	Hsd17b1
Dnajc9	Kcnj12	Coasy
Sec24c	Slc47a2	Plekhh3
Chchd1	Slc47a1	Ccr10
Adk	Mfap4	Cntnap1
Kat6b	Fam83g	Vps25
Vdac2	Ulk2	Wnk4
Polr3a	Specc1	Cntd1
Slmap	Adora2b	Etv4
Arf4	Zfp287	Sost
Mir7672	Pmp22	Mpp3
Selenok	Hs3st3b1	Mpp2
Actr8	Hs3st3a1	Nags
Dcp1a	Arhgap44	Fam171a2
Rft1	Myocd	Fzd2
Nek4	Dnah9	Meioc
Bap1	Shisa6	Ccdc43
Mettl6	Usp43	Adam11
Dph3	Ntn1	C1ql1
Ncoa4	Pik3r5	Acbd4
Parg	Myh10	Fmnl1
Ercc6	Arhgef15	Map3k14
Wapl	Borcs6	Arhgap27
Ghitm	Hes7	Rprml
Atg14	Alox12b	Wnt9b
Tmem260	Gucy2e	Wnt3
Tmem55b	Kcnab3	Crhr1
Mettl17	Chd3os	Mapt
Zfp219	Chd3	Cdc27
Supt16	Tmem88	Itgb3
Abhd4	Kdm6b	Mrc2
Mrpl52	Efnb3	Tanc2
Haus4	Atp1b2	Cyb561
4931414P19Rik	Chrnb1	Ace
Dcaf11	Fgf11	Tcam1
Tm9sf1	Spem2	1810010H24Rik
Gmpr2	Nlgn2	Cacng4
Mphosph8	Tnk1	Prkca
Ift88	Kctd11	Fam20a
Xpo4	Ybx2	Abca5
Mir3077	Slc2a4	Kcnj2
Cdadc1	Cldn7	Sox9
Nupl1	Slc16a11	2610035D17Rik
Rnaseh2b	Bcl6b	Sstr2
Wdfy2	Alox12	Sdk2
Mtmr9	Alox12e	Gprc5c
Pinx1	Alox15	Rab37
Ints9	Zmynd15	Slc9a3r1
Elp3	Gltpd2	Grin2c
Bnip3l	Pld2	Fads6
Chmp7	6330403K07Rik	Otop2
Bin3	Wscd1	Hid1
Ccar2	Pitpnm3	Cdr2l
Polr3d	Slc13a5	Nt5c
Xpo7	Fbxo39	Trim47
Med4	Spns2	Trim65
Zc3h13	Atp2a3	Galr2
Cog3	Camkk1	Rnf157
Tpt1	P2rx5	Sphk1
Gtf2f2	Rap1gap2	Prcd
Nufip1	Ccdc92b	St6galnac2
Vwa8	Hic1	2009-09-01
Elf1	Rtn4rl1	Socs3
Sugt1	Slc43a2	Usp36
Dis3	Myo1c	Engase
Uchl3	Doc2b	Rbfox3
Rbm26	1700016K19Rik	Cbx2
Tgds	Rflnb	Cbx8
Rap2a	Fam57a	Cbx4
Ubac2	Nxn	Mir6934
A330035P11Rik	Abr	Tbc1d16
Rpl37	Bhlha9	Mir1932
Ttc33	Cpd	Gm11762
Wdr70	Slc6a4	Baiap2
Rpl30	Ssh2	Bahcc1
Vps13b	Coro6	Gcgr
Rad21	Ankrd13b	Mcrip1
Mtbp	Abhd15	Arhgdia
Derl1	Sez6	Alyref
Trmt12	Flot2	Notum
Washc5	Rab34	Cenpx
Zfat	Unc119	Rac3
Jrk	Sarm1	Slc16a3
Puf60	Nos2	Tex19.2
Exosc4	Ksr1	Tex19.1
Gpaa1	Rab11fip4	Rab40b
Sharpin	Mir193a	B3gntl1
Bop1	Adap2	Metrnl
Dgat1	Rhbdl3	Ptchd3
Cpsf1	Cdk5r1	Kif3c
1110038F14Rik	Tmem98	Efr3b
Eif3d	Asic2	Dnajc27
Nol12	Tmem132e	Adcy3
Eif3l	Slfn5	Fam228b
Rpl3	Slfn9	Fkbp1b
Tab1	Rasl10b	Klhl29
Mief1	Gas2l2	Gdf7
Rps19bp1	Mmp28	Rhob
Tnrc6b	Hnf1b	Sdc1
Adsl	Dusp14	Laptm4a
Xpnpep3	Aatf	Ttc32
Aco2	Lhx1	1700022H16Rik
Samm50	Car4	Osr1
Tbc1d22a	Tbx2	Kcns3
Pphln1	Tbx4	Vsnl1
Senp1	Ypel2	Mycn
9330020H09Rik	Gdpd1	Fam84a
Ddx23	Ppm1e	Trib2
Mcrs1	2004-09-01	Ntsr2
Larp4	Hsf5	Greb1
Atg101	Tspoap1	E2f6
Eif4b	Cuedc1	Kcnf1
Aaas	Mrps23	Atp6v1c2
Tarbp2	Ccdc182	Hpcal1
Zfp263	Nog	Asap2
1700037C18Rik	Mmd	Itgb1bp1
Trap1	Hlf	Grhl1
Tfap4	Tom1l1	Cys1
Dnaja3	Car10	Id2
Ubald1	Wfikkn2	Mir6538
Anks3	Abcc3	Cmpk2
Ubn1	Cacna1g	Sox11
Nagpa	Spata20	Pxdn
Alg1	Epn3	Tmem18
Pmm2	Mycbpap	Alkal2
Nubp1	Chad	Fam110c
Clec16a	Ppp1r9b	Lamb1
Mir1945	Samd14	Slc26a4
Snx29	Pdk2	Bcap29
Cpped1	Itga3	Prkar2b
NA	Dlx3	Sypl
Rrn3	Dlx4	Twist1
Ntan1	Tac4	Hdac9
Mpv17l	Nxph3	Ispd
Marf1	Ngfr	Meox2
Mcm4	Phospho1	Mir1938
Yars2	B4galnt2	Dock4
Top3b	Hoxb13	Mir5627
Ube2l3	Gm11538	Pnpla8
Pi4ka	Hoxb9	Nrcam
Lztr1	Hoxb3	Stxbp6
Thap7	Hoxb2	Foxg1
Med15	Hoxb1	3110039M20Rik
Dgcr14	Gm11529	Prkd1
Dgcr6	Mir152	Coch
Trmt2a	Sp6	Npas3
Gnb1l	Tbx21	Egln3
Cdc45	Tbkbp1	Eapp
Hira	Socs7	Baz1a
Klhl24	4933428G20Rik	Insm2
Parl	Srcin1	Sfta3-ps
Abcc5	Plxdc1	Nkx2-1
Psmd2	Cacnb1	Nkx2-9
Clcn2	Stac2	Pax9
Eif4a2	Neurod2	Slc25a21
Rfc4	Ppp1r1b	Prps1l3
Opa1	Pnmt	Foxa1
Atp13a3	Erbb2	Ttc6
Lsg1	Ikzf3	Sstr1
0610012G03Rik	Zpbp2	Clec14a
Senp5	Lrrc3c	NA
Nrros	Nr1d1	Fbxo33
Fbxo45	Msl1	Lrfn5
Ubxn7	Rapgefl1	Rpl10l
Pcyt1a	Rara	Mdga2
Rpl35a	Gjd3	9330151L19Rik
Snx4	Igfbp4	Klhdc1
Umps	Krtap17-1	Sos2
Hacd2	Krt19	Cdkl1
Kpna1	Hap1	Nin
Wdr5b	Fkbp10	Trim9
Ccdc58	Kcnh4	Tmx1
Eaf2	Hcrt	Dact1
Cox17	Stat5b	Gpr135
4932412D23Rik	Stat5a	L3hypdh
Qtrt2	Cavin1	Rtn1
Atp6v1a	Naglu	Ppm1a
Nepro	Hsd17b1	4930447C04Rik
Abhd10	Tubg2	Six6
Rpl24	Plekhh3	Six1
Zbtb11	Ccr10	Tmem30b
Pcnp	Vps25	Prkch
Trmt10c	Wnk4	Syt16
Tomm70a	Rnd2	1700086L19Rik
Tbc1d23	Arl4d	Kcnh5
Cmss1	Etv4	Rhoj
Mrpl39	Sost	Sgpp1
Atp5j	Dusp3	Syne2
N6amt1	Mpp3	Esr2
Ltn1	Mpp2	Hspa2
Usp16	Pyy	Sptb
Cct8	Nags	Rab15
Urb1	Fam171a2	Gphn
1110004E09Rik	Itga2b	Mpp5
Paxbp1	Fzd2	Tmem229b
Ifnar1	Meioc	Arg2
Atp5o	Adam11	Zfp36l1
Morc3	Gfap	Galnt16
Cldn14	C1ql1	Plekhd1
Dscr3	2410004I01Rik	Ccdc177
Psmg1	Plcd3	Slc8a3
Hmgn1	Acbd4	Ttc9
Wrb	Fmnl1	Map3k9
Tmem242	Spata32	Rgs6
Serac1	Map3k14	Dpf3
Tcp1	Arhgap27	Riox1
Wtap	Rprml	Acot1
1600012H06Rik	Wnt9b	Acot4
Psmb1	Wnt3	Acot3
Tbp	Crhr1	Acot5
Riok2	Mapt	Acot6
Ppp2r1a	Itgb3	Rnf113a2
Zfp160	Mrc2	Vsx2
Zfp229	2010-03-01	Vrtn
Zfp13	Tanc2	D030025P21Rik
Hcfc1r1	Cyb561	Rps6kl1
Srrm2	Ace	Fos
Kctd5	Tcam1	Jdp2
Rnps1	1810010H24Rik	Flvcr2
Mlst8	Pitpnc1	Esrrb
Nthl1	Cacng4	Vash1
Nubp2	Cacng5	Ngb
Eme2	Prkca	Ism2
Mapk8ip3	Gm45916	Tshr
Ift140	Fam20a	Sel1l
BC003965	Abca5	Flrt2
Ube2i	Map2k6	Kcnk10
Narfl	Kcnj2	Efcab11
Fam173a	Sox9	Kcnk13
Wdr24	2610035D17Rik	Rps6ka5
Stub1	Sstr2	Gpr68
Wdr90	Sdk2	Tc2n
Mettl26	Ttyh2	Slc24a4
Rab40c	Kif19a	Rin3
Pigq	Btbd17	Btbd7
Luc7l	Gprc5c	Prima1
Crebrf	Rab37	Ppp4r4
Kifc5b	Slc9a3r1	Gsc
Zbtb9	Grin2c	Syne3
Rps10	Fads6	Tunar
Snrpc	Ush1g	D430019H16Rik
Taf11	Hid1	Bdkrb2
Rpl10a	Cdr2l	Bcl11b
Mapk14	Mir3968	Ccdc85c
Kctd20	Itgb4	Hhipl1
BC004004	Trim47	Cyp46a1
Pim1	Trim65	Eml1
Cmtr1	Evpl	Degs2
Btbd9	Galr2	Begain
Wdr4	Foxj1	Dlk1
Akap8	Rnf157	Mir1247
Zfp871	Sphk1	Dio3
Zfp81	Ube2o	Wdr20
Rab11b	Rhbdf2	Ankrd9
Rps28	Prcd	Amn
Kifc1	St6galnac2	Lbhd2
Rgl2	Mxra7	Exoc3l4
Pfdn6	Mgat5b	Tnfaip2
Rps18	2009-09-01	Gm266
AA388235	Syngr2	Mir203
Slc39a7	Tmem235	Kif26a
Atf6b	Socs3	Tmem179
Dxo	Cyth1	Inf2
Lsm2	Timp2	Adssl1
D17H6S56E-5	Engase	Siva1
Csnk2b	Rbfox3	Zbtb42
Bag6	Cbx2	BC022687
Prrc2a	Cbx8	Jag2
Nfkbil1	Cbx4	Crip2
Ddx39b	Mir6934	Tmem121
Mdc1	Tbc1d16	Zfp386
Dhx16	Slc26a11	Vipr2
Ppp1r10	Mir1932	Wdr60
Prr3	Gm11762	D430020J02Rik
Trim39	Baiap2	Ptprn2
Ppp1r11	Mir3065	Gm10421
Znrd1	Aatk	Cdca7l
Mut	2810410L24Rik	Dnah11
B230354K17Rik	Bahcc1	D230030E09Rik
Mrps18a	Gcgr	Sp8
Gtpbp2	Ppp1r27	Itgb8
Polr1c	Notum	Gdi2
Mrpl2	Lrrc45	Fam208b
Pex6	Rac3	Asb13
Cnpy3	Slc16a3	Adarb2
Rpl7l1	Uts2r	Chrm3
Mrps10	Mir7236	Ryr2
Taf8	Fn3k	Actn2
Usp49	Metrnl	Edaradd
Tomm6os	Ptchd3	Gng4
Oard1	Kif3c	Hecw1
Rab5a	Dnmt3a	Gli3
Kat2b	Efr3b	Elmo1
Zfp119a	Adcy3	Nkapl
Zfp959	Ncoa1	Zkscan8
Ccdc94	Fam228b	Hist1h2bm
Ubxn6	Fkbp1b	Pom121l2
Mydgf	Klhl29	Prss16
Dpp9	Gdf7	4930557F10Rik
Fem1a	Rhob	Hfe
Kdm4b	Sdc1	Hist1h2aa
Safb2	Matn3	Ripor2
2410015M20Rik	Osr1	Aldh5a1
Rpl36	Kcns3	Mrs2
Lonp1	Vsnl1	Sox4
Vmac	Rad51ap2	Mboat1
Dus3l	Mycn	Uqcrfs1
Clpp	Fam84a	Irf4
Khsrp	Trib2	Foxq1
Vapa	Ntsr2	Foxf2
Ralbp1	Greb1	Foxc1
C030034I22Rik	E2f6	Gmds
Myl12b	Kcnf1	Wrnip1
Myl12a	Atp6v1c2	Slc22a23
Ndc80	Hpcal1	Gm15908
Wdr43	1700030C10Rik	Eci3
Yipf4	Asap2	Ppp1r3g
Birc6	Grhl1	Nrn1
Ttc27	Cys1	Rreb1
Fam98a	Mboat2	Dsp
Sult6b1	Id2	Bmp6
Cebpzos	Mir6538	Slc35b3
Cebpz	Cmpk2	Gm26688
Dhx57	Sox11	Nedd9
Sos1	Myt1l	Edn1
Cox7a2l	Pxdn	Gfod1
Thada	Sntg2	Cd83
Lrpprc	Tmem18	Gmpr
Pigf	Alkal2	Atxn1
Msh2	Sh3yl1	Rbm24
Ppp1r21	Fam110c	Nhlrc1
Mettl4	Lamb1	A330033J07Rik
Crem	Slc26a4	Ptpdc1
Cul2	Prkar2b	Barx1
Mtpap	Ccdc71l	Wnk2
Ccny	Sypl	Ninj1
Thoc1	F730043M19Rik	Card19
Esco1	Twist1	Susd3
Snrpd1	Hdac9	Nxnl2
Riok3	Ispd	Hist1h2al
Trappc8	Meox2	S1pr3
Zfp24	Dgkb	Shc3
Ino80c	Scin	Sema4d
2700062C07Rik	Dock4	Gadd45g
Pik3c3	Gm2027	Diras2
Wdr33	Nrcam	Nfil3
Sft2d3	Stxbp6	Msx2
Iws1	Foxg1	Drd1
Ercc3	3110039M20Rik	Cplx2
Wdr36	Prkd1	Simc1
Srp19	Coch	Sncb
Kif20a	Npas3	Unc5a
Fam53c	Egln3	Rab24
Etf1	Baz1a	Rgs14
Hspa9	Insm2	Dbn1
Matr3	Sfta3-ps	Pitx1
Paip2	Nkx2-9	Neurog1
Ankhd1	Pax9	Cxcl14
Tmco6	Slc25a21	Slc25a48
Ndufa2	Foxa1	Tgfbi
Hars	Ttc6	Spock1
Zmat2	Sstr1	Gkap1
Taf7	Clec14a	2210016F16Rik
Yipf5	NA	Ntrk2
Lars	Gm20063	Agtpbp1
Kcnn2	Lrfn5	Gas1
Pggt1b	Wdr20rt	Fbp1
Atg12	Mdga2	Ptch1
Dtwd2	9330151L19Rik	Ercc6l2
Dmxl1	Klhdc1	Zfp367
Srfbp1	Sos2	Cdc14b
Cep120	Cdkl1	Adcy2
Rbm22	Nin	Ube2ql1
Rps14	Trim9	Irx1
Hmgxb3	Dact1	Gm20554
Csnk1a1	Gpr135	Irx2
Fbxo38	Rtn1	D730050B12Rik
Napg	4930447C04Rik	Irx4
Txnl1	Six6	Slc6a3
Wdr7	Six1	Clptm1l
Chmp1b	Six4	Tert
Impa2	Tmem30b	Nkd2
Psmg2	Prkch	Tppp
Cep192	Syt16	Slc9a3
Tcf4	1700086L19Rik	Ahrr
Cxxc1	Kcnh5	Erap1
Hdhd2	Rhoj	Rhobtb3
Atp5a1	Sgpp1	Gpr150
Epg5	Syne2	Mctp1
Ctdp1	Esr2	A830082K12Rik
Atp9b	Hspa2	Nr2f1
Zfp407	Sptb	9330111N05Rik
Timm21	Rab15	Adgrv1
Ighmbp2	Plek2	Cetn3
Ndufs8	Tmem229b	Mef2c
Ndufv1	Arg2	C130071C03Rik
Cdk2ap2	Zfp36l1	Mir9-2
Rce1	2310015A10Rik	Edil3
Rbm4b	Galnt16	Vcan
Ccs	Plekhd1	Ssbp2
Zdhhc24	Ccdc177	Ankrd34b
Dpp3	Smoc1	Zfyve16
Mrpl11	Slc8a3	Serinc5
Brms1	Ttc9	Mtx3
Sf3b2	Map3k9	Cmya5
Banf1	Pcnx	Arsb
Sart1	Rgs6	Lhfpl2
Kat5	Dpf3	Otp
Pcnx3	Riox1	Pde8b
Fam89b	Acot1	Crhbp
Syvn1	Acot4	F2r
Fau	Acot3	Iqgap2
Znhit2	Acot5	Sv2c
Vps51	Acot6	Hmgcr
Cdca5	Vsx2	Gcnt4
Atg2a	Vrtn	Foxd1
Prdx5	Syndig1l	Tmem171
Otub1	D030025P21Rik	Mccc2
Cox8a	Rps6kl1	Serf1
Naa40	Pgf	Ocln
Mark2	Fos	Mast4
Wdr74	Jdp2	Erbin
Stx5a	Tgfb3	Ppwd1
Tmem223	Esrrb	Fam159b
Gm2518	Vash1	Rgs7bp
Hnrnpul2	Angel1	Htr1a
Bscl2	Zdhhc22	3830408C21Rik
Ubxn1	Tmem63c	Zswim6
Uqcc3	Ngb	Elovl7
1810009A15Rik	Tmed8	Plk2
Tut1	Ism2	Gpbp1
Eef1g	Nrxn3	Ddx4
Fen1	Tshr	Slc38a9
Tmem216	Flrt2	Ccno
Cyb561a3	Kcnk10	Mcidas
Ddb1	1700064M15Rik	Cdc20b
Prpf19	Kcnk13	Hspb3
Patl1	Gpr68	Fst
Zfp91	Tc2n	Mocs2
D030056L22Rik	Fbln5	Pelo
Klf9	Slc24a4	Isl1
Fam122a	Rin3	Parp8
Cbwd1	Chga	Hcn1
C030016D13Rik	Btbd7	Fgf10
Rfx3	Unc79	Zfp131
9930021J03Rik	Prima1	Flnb
Uhrf2	Otub2	Abhd6
Cstf2t	Ppp4r4	Fam107a
Kif20b	Gsc	Fezf2
Rpp30	Clmn	Cadps
Btaf1	Syne3	Atxn7
Kif11	Tunar	Lrrc3b
Fra10ac1	D430019H16Rik	Oxsm
Mir8092	Bdkrb2	Ngly1
Frat1	Bcl11b	Top2b
Frat2	Ccdc85c	Rarb
Pi4k2a	Hhipl1	Thrb
Zfyve27	Cyp46a1	Nr1d2
Ndufb8	Eml1	Ube2e1
Hif1an	Gm16596	Saysd1
Twnk	Degs2	Ndst2
Btrc	Slc25a29	Plau
Mgea5	Begain	Adk
Nolc1	Dlk1	Zfp503
Fbxl15	Mir1247	Kcnma1
Actr1a	Dio3	Zmiz1
Borcs7	Wdr20	Fam208a
Taf5	Ankrd9	Wnt5a
Smndc1	Rcor1	Cacna2d3
Bbip1	Traf3	Chdh
Gpam	Amn	Cacna1d
Vti1a	Lbhd2	Tkt
Dclre1a	Exoc3l4	Prkcd
Ccdc186	Tnfaip2	Sfmbt1
B230217O12Rik	Gm266	Nek4
Trub1	Klc1	Phf7
Cacul1	Ppp1r13b	Sh3bp5
Rpp38	Aspg	Chat
Prpf18	Mir203	Ercc6
Nudt5	Kif26a	Prrxl1
Taf3	Tmem179	Vstm4
Atp5c1	Inf2	Arhgap22
Rbm17	Adssl1	Mapk8
Stam	Siva1	Gdf10
Gm3230	Akt1	Grid1
Pdss1	Zbtb42	LOC432842
Acbd5	Cep170b	Nrg3
Yme1l1	BC022687	Fam213a
Ehmt1	Jag2	Ptgdr
Zmynd19	Crip2	Ptger2
Nelfb	Crip1	Txndc16
Tmem203	Tmem121	Cdkn3
Ssna1	Vipr2	Samd4
AA543186	Ptprn2	Gch1
Rabl6	Gm10421	Wdhd1
Ubac1	Dnah11	Peli2
Tmem250-ps	D230030E09Rik	Otx2
Pmpca	Sp8	Ccnb1ip1
Snhg7	Itgb8	Arhgef40
Surf6	Tmem196	Sall2
Rexo4	Fam208b	Mmp14
Brd3	Asb13	Haus4
Wdr5	Adarb2	Slc7a8
Gtf3c5	Chrm3	Ppp1r3e
Tsc1	Ryr2	Slc22a17
Ddx31	Actn2	Efs
Ttf1	Lgals8	Jph4
Setx	Edaradd	Ltb4r2
Trub2	Ero1lb	Ltb4r1
Urm1	Gng4	Ripk3
Gle1	Hecw1	Sdr39u1
Zer1	Gli3	Atp12a
Spout1	Inhba	Rnf17
Dolk	Sfrp4	Gja3
Ptpa	Elmo1	Gjb2
Asb6	Nkapl	Gjb6
Tor1b	Zkscan4	Cryl1
Tor1a	Hist1h2bm	Lats2
BC005624	Pom121l2	Micu2
Fubp3	Prss16	Fgf9
Nup214	4930557F10Rik	Gm45935
Mir2861	Btn1a1	Shisa2
Ptrh1	Hist1h1e	Amer2
Zbtb43	Hfe	Spryd7
Mapkap1	Hist1h2aa	Dleu2
Hspa5	Ripor2	Dleu7
Fbxw2	Aldh5a1	Fam124a
Psmd5	Mrs2	Gata4
Cntrl	Dcdc2a	Sox7
Rab14	Nrsn1	Mir124a-1hg
Mrrf	Hdgfl1	Fzd3
Zbtb6	2610307P16Rik	Scara3
Rabgap1	Sox4	Trim35
Golga1	Mboat1	Adra1a
Orc4	Agtr1a	Dpysl2
Epc2	Irf4	Gm5464
Stam2	Foxq1	Pnma2
Prpf40a	Foxf2	Ebf2
Bbs5	Foxc1	Nefl
Fastkd1	Gmds	Nkx2-6
Mettl8	Wrnip1	Nkx3-1
Dync1i2	Slc22a23	Egr3
Hat1	Gm15908	Bin3
Platr26	Fam217a	Pdlim2
Cir1	Eci3	Sorbs3
Atf2	Ppp1r3g	Ppp3cc
Ttc30b	Nrn1	Piwil2
Rbm45	Rreb1	Polr3d
Cwc22	Dsp	Phyhip
Zc3h15	Bmp6	Bmp1
Gm13710	Gm26688	Lgi3
Med19	Mak	Reep4
Zdhhc5	Nedd9	Hr
Clp1	Edn1	Gfra2
Timm10	Phactr1	Rcbtb2
Nup160	Gfod1	Rubcnl
Mtch2	Mcur1	Gtf2f2
Kbtbd4	Rnf182	Tsc22d1
Slc39a13	Cd83	Serp2
Madd	Dtnbp1	Enox1
Acp2	Gmpr	Tnfsf11
1110051M20Rik	Atxn1	Akap11
Arhgap1	Rbm24	Kbtbd7
Harbi1	Cap2	Kbtbd6
Ambra1	Nhlrc1	Pcdh8
Alkbh3	Kdm1b	Pcdh17
2810002D19Rik	Rnf144b	Pcdh9
B230118H07Rik	Id4	Klhl1
Nat10	Ptpdc1	Dach1
Caprin1	Barx1	Tbc1d4
Cstf3	Phf2	Lmo7
Eif3m	Wnk2	Kctd12
Dnajc24	Ninj1	Mycbp2
Mettl15	Card19	Slain1
Kif18a	Susd3	Ednrb
Emc7	Nxnl2	Pou4f1
Arhgap11a	Hist1h2al	Rnf219
Srp14	S1pr3	Slitrk5
Rad51	Shc3	Gpc5
Dnajc17	Sema4d	Gpc6
Ino80	Gadd45g	Gpr180
Ndufaf1	Diras2	LOC105245869
Mga	Nfil3	Cldn10
Tmem87a	Ror2	Dzip1
Zfp106	Msx2	Uggt2
Cdan1	Drd1	Hs6st3
Ubr1	Hrh2	Farp1
Adal	Cplx2	Gm5089
Mfap1b	Simc1	2610035F20Rik
Mageb3	Cltb	Zic2
Secisbp2l	Gprin1	Ggact
Cops2	Sncb	Fgf14
Dtwd1	Unc5a	Ghr
Gabpb1	Fgfr4	Plcxd3
Usp8	Rgs14	Ptger4
Trpm7	Pfn3	Dab2
Snrnp200	Prr7	Osmr
Ciao1	Dbn1	Egflam
Zfp661	Pdlim7	Gdnf
Mrps5	Pitx1	Slc1a3
Polr1b	Neurog1	Prlr
Chchd5	Cxcl14	Rxfp3
Stk35	Slc25a48	Npr3
Snrpb	Tgfbi	Cdh6
Ubox5	Spock1	Gm5468
Crls1	Gkap1	2011-03-01
Esf1	Ntrk2	Fbxl7
Snrpb2	Agtpbp1	Ank
Snx5	Gas1	Otulin
Zfp133-ps	Fbp1	Fam105a
Dzank1	Ptch1	Trio
Crnkl1	Habp4	Ctnnd2
Kiz	Cdc14b	Dap
Xrn2	BC048507	Ankrd33b
Abhd12	Adcy2	Cct5
Nsfl1c	Ube2ql1	Sema5a
Psmf1	Adamts16	Tspyl5
Csnk2a1	Irx1	Laptm4b
Rbck1	Irx2	Erich5
Mcts2	D730050B12Rik	Nipal2
Pdrg1	Irx4	Kcns2
2500004C02Rik	Slc6a3	Osr2
Cdk5rap1	Tert	Ankrd46
Eif2s2	Slc12a7	Grhl2
Pigu	Nkd2	Ncald
Gss	Tppp	Klf10
Uqcc1	Slc9a3	Atp6v1c1
6430550D23Rik	Ahrr	Fzd6
Nfs1	Erap1	Dpys
Rbm39	Pcsk1	Zfpm2
Aar2	Rhobtb3	Angpt1
1110008F13Rik	Gpr150	Rspo2
Ndrg3	Mctp1	Emc2
Manbal	A830082K12Rik	Ebag9
Blcap	Nr2f1	Sybu
Ctnnbl1	9330111N05Rik	Kcnv1
Rprd1b	Adgrv1	Csmd3
Ralgapb	Mef2c	Utp23
Dhx35	C130071C03Rik	Samd12
Ift52	Mir9-2	Mal2
Mybl2	Edil3	Dscc1
Oser1	Hapln1	Col14a1
Fitm2	Vcan	Sntb1
0610039K10Rik	Ssbp2	Has2
Sys1	4833422C13Rik	Zhx2
Pigt	Ankrd34b	Fbxo32
Pcif1	Zfyve16	Trib1
Zfp335	Serinc5	9930014A18Rik
Ncoa5	Thbs4	Adcy8
Trp53rkb	Cmya5	Kcnq3
Ddx27	Bhmt2	Ndrg1
Slc9a8	Arsb	St3gal1
Spata2	Lhfpl2	Khdrbs3
Rnf114	Scamp1	Kcnk9
Ube2v1	Otp	Dennd3
Adnp	Pde8b	Mroh5
Gm20716	Crhbp	Adgrb1
1700017J07Rik	Iqgap2	Jrk
Pfdn4	Sv2c	Them6
Aurka	Gcnt4	Ly6h
Rtf2	Arhgef28	Rhpn1
Stx16	Foxd1	Mafa
Mtg2	Tmem174	Mroh6
Osbpl2	Tmem171	Naprt
Adrm1	Map1b	Tigd5
Mir3091	Cartpt	Zfp623
Arfgap1	Serf1	Zfp707
Zgpat	Ocln	Ccdc166
Tpd52l2	Marveld2	Mapk15
Prpf6	Ccdc125	Nrbp2
Pcmtd2	Mast4	Plec
Armc1	Erbin	Smpd5
4632415L05Rik	Fam159b	Dgat1
Mynn	Rgs7bp	Scrt1
Actl6a	Rnf180	Lrrc14
Ndufb5	Htr1a	Lrrc24
Dnajc19	Zswim6	Foxred2
Ccna2	Elovl7	Mpst
Nudt6	Rab3c	Elfn2
4930577N17Rik	Plk2	Card10
Rab33b	Gpbp1	Cdc42ep1
Ufm1	Ddx4	Pdxp
Commd2	Ccno	H1f0
Eif2a	Mcidas	Gcat
Selenot	Cdc20b	Galr3
Slc33a1	Hspb3	Micall1
Fbxw7	Fst	Sox10
Gatb	Itga2	Slc16a8
Rps3a1	Pelo	Kcnj4
Prcc	Isl1	Kdelr3
Mrpl24	Parp8	Dmc1
Rrnad1	Emb	Nptxr
1700113A16Rik	Hcn1	Pdgfb
Mtx1	Fgf10	Cacna1i
Flad1	Nim1k	Fam83f
Jtb	Gm10406	Chadl
Crtc2	Flnb	Tob2
Gatad2b	Abhd6	Polr3h
Chtop	Fam107a	1700029P11Rik
Pip5k1a	Fezf2	Mei1
Vps72	Cadps	Ccdc134
Lysmd1	Atxn7	Shisa8
Gabpb2	Lrrc3b	2003-09-01
Tars2	Ngly1	Wbp2nl
Prpf3	Rarb	Fam109b
Vps45	Thrb	Nfam1
Rnf115	Ube2e1	1700001L05Rik
Ttf2	Synpo2l	Bik
Csde1	Ndst2	Tspo
Atp5f1	Plau	Scube1
Rbm15	Zfp503	Mpped1
Scarna2	Lrmda	Efcab6
Tmem167b	Kcnma1	Sult4a1
Sass6	Dlg5	1810041L15Rik
Dnttip2	Zmiz1	Rtl6
Mettl14	Arhgef3	Phf21b
Gar1	Erc2	Smc1b
Rpl34	Wnt5a	AU022754
Aimp1	Cacna2d3	Ppara
Gstcd	Chdh	Pkdrej
Lamtor3	Cacna1d	Celsr1
Trmt10a	Prkcd	Cerk
Pkn2	Sfmbt1	Fam19a5
Selenof	Smim4	Zbed4
Znhit6	Phf7	Pim3
Bcl10	Sh3bp5	Ttll8
Rpf1	Chat	Mov10l1
Prkacb	Ercc6	Panx2
Fubp1	Prrxl1	Trabd
Pigk	Fam170b	Mapk12
Rabggtb	Vstm4	Mapk11
Cryz	Arhgap22	Odf3b
Ankrd13c	Gdf10	Mapk8ip2
Srsf11	Rbp3	Shank3
Lrrc40	Zfp488	Syt10
Tgs1	Gprin2	Cpne8
Rps20	Syt15	Kif21a
Impad1	Grid1	Slc2a13
Dpy19l4	Mir346	Lrrk2
Virma	Cdhr1	Pdzrn4
Rbm12b2	Nrg3	Gxylt1
Nbn	Fam213a	Yaf2
Rmdn1	Ptgdr	Pphln1
Ccnc	Ptger2	Prickle1
Pnisr	Txndc16	Adamts20
Ufl1	Mir5131	Irak4
Map3k7	Gm15217	Nell2
Casp8ap2	Bmp4	Dbx2
Mdn1	Cgrrf1	Slc38a1
Pnrc1	Samd4	Rapgef3
Akirin2	Gch1	Vdr
Rars2	Lgals3	Tmem106c
Smim8	Peli2	Col2a1
3110043O21Rik	Otx2	Ccdc184
Smim27	Slc35f4	Adcy6
Ndufb6	Ndrg2	Cacnb3
Smu1	Arhgef40	Rnd1
Bag1	Gm16617	Wnt10b
Nfx1	Sall2	Wnt1
Nol6	Mmp14	Ddn
Ubap2	Rem2	Dhh
Kif24	Psmb11	Prph
Galt	Cdh24	C1ql4
Pigo	Slc7a8	Dnajc22
Stoml2	Ppp1r3e	Kcnh3
Zcchc7	Slc22a17	Fmnl3
Zbtb5	Efs	Aqp5
Tomm5	Mir208a	Asic1
Dcaf10	Jph4	Slc11a2
Nans	Carmil3	Csrnp2
Tbc1d2	Nrl	Tfcp2
Alg2	Emc9	Pou6f1
Invs	Rec8	Bin2
Rnf20	Tgm1	Galnt6
Smc2	Ltb4r2	Scn8a
Fktn	Ltb4r1	Fignl2
Ikbkap	Adcy4	Acvrl1
Tmem245	Ripk3	Krt7
Inip	Nfatc4	Krt87
Slc31a1	Atp12a	Krt8
Cdc26	Cenpj	Krt18
4933430I17Rik	Gja3	Igfbp6
Dmac1	Gjb2	Atf7
Zdhhc21	Gjb6	Calcoco1
Ccdc171	Cryl1	Gm38436
Rraga	Ift88	Hoxc13
Haus6	Il17d	Hoxc12
Caap1	Lats2	Hotair
Plaa	Fgf9	Hoxc11
Mysm1	Shisa2	Hoxc10
Atg4c	Atp8a2	Hoxc9
Efcab7	Amer2	Hoxc8
Pars2	Sacs	Hoxc6
Ttc4	Spryd7	Hoxc5
Cyb5rl	Dleu2	Hoxc4
Tmem59	Dleu7	D930007P13Rik
Ndc1	Fam124a	Smug1
Magoh	Gata4	Pde1b
0610037L13Rik	Fam167a	Ppp1r1a
Coa7	Sox7	Adcy9
Orc1	Mir124a-1hg	Hmox2
Kti12	Fzd3	Cdip1
Nrd1	Scara3	Ppl
Osbpl9	Clu	Nagpa
Faf1	Ptk2b	Rbfox1
Lrrc41	Adra1a	Tmem114
Tmem69	Dpysl2	Abat
Gpbp1l1	Pnma2	Grin2a
Akr1a1	Ebf2	Emp2
Mmachc	Dock5	Nubp1
Toe1	Nefl	Socs1
Btbd19	A230070E04Rik	Rmi2
Kif2c	Nkx2-6	Snn
Rnf220	Nkx3-1	Shisa9
Eri3	Egr3	Mkl2
Dmap1	9930012K11Rik	Mir193b
Ipo13	Pdlim2	Snai2
Szt2	Sorbs3	Cebpd
Ebna1bp2	Ppp3cc	Pkp2
Ybx1	Slc39a14	Ydjc
Ppih	Phyhip	Rimbp3
Exo5	Bmp1	Tmem191c
Zmpste24	Lgi3	Slc7a4
Cap1	Hr	Klhl22
Ppie	Nudt18	Scarf2
Ndufs5	Fgf17	B830017H08Rik
Sf3a3	Dok2	Gsc2
Mtf1	Gfra2	Prodh
Yrdc	Rcbtb2	Rtn4r
Gnl2	Rb1	Tbx1
Snip1	Rubcnl	Gp1bb
Mrps15	Gtf2f2	2005-09-01
Thrap3	Tsc22d1	Cldn5
Psmb2	Serp2	Map6d1
AU040320	Enox1	Vwa5b2
Zmym4	Tnfsf11	Camk2n2
Zmym6	Kbtbd7	Ece2
Yars	Kbtbd6	Chrd
Rbbp4	Cnmd	Magef1
Bsdc1	Pcdh8	2510009E07Rik
Eif3i	Pcdh17	Dgkg
Kpna6	Pcdh9	Dnajb11
Pef1	Klhl1	St6gal1
Zcchc17	Dach1	P3h2
Mecr	Tbc1d4	Cldn1
Ythdf2	Lmo7	Il1rap
Trnau1ap	Kctd12	Fgf12
Med18	Mycbp2	Hrasls
Dnajc8	Slain1	Gp5
Rpa2	Ednrb	Pigz
Fam76a	Pou4f1	Nrros
Wasf2	Rnf219	Rubcn
Tmem222	Slitrk5	Heg1
Gpatch3	Gpc5	Umps
Dhdds	Gpc6	Mylk
Pdik1l	Gpr180	Adcy5
Stmn1	LOC105245869	Sema5b
Tmem57	1700044C05Rik	Parp14
Rsrp1	Cldn10	Dtx3l
Syf2	Dzip1	Lrrc58
Srrm1	Dnajc3	Gpr156
Nipal3	Uggt2	Arhgap31
Pnrc2	Hs6st3	Zdhhc23
Gale	Rap2a	Sidt1
Pithd1	Farp1	Mir3081
Eloa	Dock9	Plcxd2
Zbtb40	Gm5089	Bbx
Usp48	Zic5	G730013B05Rik
Hp1bp3	Zic2	Alcam
Ddost	Nalcn	Nfkbiz
Pink1	Fgf14	St3gal6
Mul1	Ghr	Epha6
Pla2g5	BC037032	Nsun3
Minos1	Plcxd3	Epha3
Ubr4	Ptger4	Htr1f
Sdhb	Dab2	Vgll3
Atp13a2	Osmr	Cadm2
Necap2	Egflam	Robo2
Zbtb17	Gdnf	Usp25
Dnajc16	Slc1a3	Btg3
Pramef8	Prlr	App
Gm13034	C1qtnf3	Adamts1
Mthfr	Rxfp3	Adamts5
Agtrap	Npr3	Usp16
Ubiad1	Pdzd2	Grik1
Mtor	Cdh6	Gm10789
Tardbp	Cdh18	Hunk
Pex14	Gm5468	Eva1c
Ube4b	2011-03-01	Olig2
Nmnat1	Fbxl7	Olig1
Park7	Ank	Il10rb
Vamp3	Fam105a	Clic6
Dnajc11	Trio	Runx1
Nol9	Ctnnd2	Cbr3
Icmt	Dap	Sim2
Rpl22	Ankrd33b	Ripply3
Dffb	Ropn1l	Erg
Lrrc47	Snhg18	Dscam
Tprgl	Sdc2	Bace2
Rer1	Tspyl5	Tmprss2
Nadk	Laptm4b	Ripk4
Slc35e2	Matn2	C2cd2
Gm16023	Erich5	Tiam2
Ssu72	Nipal2	Tfb1m
Mrpl20	Kcns2	Zdhhc14
Ccnl2	Osr2	Synj2
Aurkaip1	BC048602	Ezr
Ube2j2	Rgs22	Fndc1
B3galt6	Fbxo43	Prr18
9430015G10Rik	Spag1	T
Noc2l	Grhl2	Pde10a
Rbm48	Ncald	Slc22a3
Dmtf1	Klf10	Airn
Pmpcb	Fzd6	Igf2r
Psmc2	Cthrc1	Pnldc1
Orc5	Rims2	Smoc2
Rint1	Dpys	Dll1
Tomm7	Zfpm2	Pdcd2
Cdk5	Angpt1	Prdm9
Abcf2	Rspo2	Rgmb
Nub1	Tmem74	Mmp25
Xrcc2	Sybu	Tnfrsf12a
Paxip1	Kcnv1	Cldn6
Rbm33	Csmd3	9530082P21Rik
Lmbr1	Ext1	Kremen2
Ube3c	Mal2	Ntn3
Dnajb6	Nov	Abca3
Hadhb	Enpp2	Caskin1
Ost4	Col14a1	Npw
Emilin1	Sntb1	Hs3st6
Preb	Has2	Telo2
Slc5a6	Zhx2	Cacna1h
Gtf3c2	Zhx1	Sstr5
Eif2b4	Fbxo32	Sox8
Zfp513	Trib1	Fbxl16
Ppm1g	9930014A18Rik	Rab11fip3
Slc4a1ap	Myc	Arhgdig
Babam2	Asap1	Neurl1b
Uvssa	Adcy8	Nkx2-5
Tacc3	Kcnq3	Mir3083
Nelfa	Phf20l1	Uqcc2
Haus3	Ndrg1	Grm4
Rnf4	St3gal1	Pacsin1
Add1	Khdrbs3	Scube3
Grk4	Fam135b	Tead3
Htt	Kcnk9	Tulp1
Grpel1	Dennd3	Mapk13
Tbc1d14	Ptp4a3	Cpne5
Mrfap1	Mroh5	Ccdc167
Stx18	Adgrb1	Mdga1
Lyar	Arc	Btbd9
Bod1l	Them6	Glp1r
Ncapg	Lynx1	Cbs
Sepsecs	Ly6h	Hsf2bp
Zcchc4	Rhpn1	Rrp1b
Rfc1	Mafa	Hnrnpm
Rpl9	Gsdmd	Angptl4
Ube2k	Mroh6	H2-K2
Tmem33	Naprt	H2-K1
Guf1	Tigd5	Psmb9
Gnpda2	Zfp623	Psmb8
Ociad1	Ccdc166	H2-Ab1
Scfd2	Mapk15	Ppt2
Exoc1	Fam83h	Prrt1
Aasdh	Nrbp2	Tnxb
Ppat	Plec	Hspa1a
Srp72	Grina	Msh5
Polr2b	Smpd5	Mir6973a
Cenpc1	Mroh1	Lta
Ythdc1	Scx	H2-D1
Utp3	Dgat1	H2-Q1
Sdad1	Scrt1	H2-Q2
Nup54	Kifc2	H2-Q4
Ccni	Lrrc24	H2-Q7
Ccng2	Foxred2	H2-Q10
Mrpl1	Cacng2	Ddr1
5430416N02Rik	Pvalb	Ier3
Cops4	Mpst	H2-Bl
Coq2	Elfn2	2410017I17Rik
Helq	Mfng	H2-T3
Nudt9	Card10	Rnf39
Zfp951	Cdc42ep1	Olfr94
Zfp644	Sh3bp1	Ptchd4
Btbd8	Pdxp	Tnfrsf21
Rpl5	Triobp	Tdrd6
Mtf2	H1f0	Clic5
Pigg	Galr3	Runx2
Atp5k	Micall1	Tmem151b
Gak	Gm10863	Dlk2
Crlf2	Slc16a8	Cul9
Gtpbp6	Maff	1700001C19Rik
Chfr	Kcnj4	Mdfi
Golga3	Kdelr3	Lrfn2
Ankle2	Dmc1	Daam2
Pgam5	Nptxr	Rftn1
Noc4l	Mir7213	Dazl
Ep400	Pdgfb	Plcl2
Tfip11	Mgat3	Satb1
Sart3	Cacna1i	Kcnh8
Iscu	Grap2	St6gal2
Usp30	Fam83f	Lrg1
Ube3b	Mchr1	Sema6b
Mmab	Chadl	Ptprs
Git2	Tob2	Znrf4
Sppl3	Mei1	Nrtn
Acads	Ccdc134	Mllt1
Mlec	Shisa8	Slc25a23
Coq5	Tnfrsf13c	Crb3
Gatc	2003-09-01	Tnfsf9
Cox6a1	Fam109b	Cd70
Sirt4	Cyp2d22	Efna5
Fbxw8	Tcf20	Fer
Mapkapk5	Mir3080	Pja2
Acad10	Nfam1	Man2a1
Gpn3	Arfgap3	Rab31
Anapc5	1700001L05Rik	Ptprm
Rsrc2	Bik	L3mbtl4
Denr	Tspo	Tmem200c
Arl6ip4	Scube1	Epb41l3
Snrnp35	Mpped1	Akain1
Tmed2	Efcab6	Dlgap1
Ddx55	Sult4a1	Lpin2
Eif2b1	Mir6392	Emilin2
Dhx37	Parvb	Spdya
Slc15a4	1810041L15Rik	Trmt61b
Ran	Rtl6	Clip4
Sfswap	Prr5	Alk
Zfp11	Gm20556	Lbh
Mrps17	Phf21b	Lclat1
Psph	5031439G07Rik	Galnt14
Chchd2	Smc1b	Ehd3
Crcp	AU022754	Srd5a2
Tmem248	Ppara	Ltbp1
Tyw1	Pkdrej	Fam98a
Rcc1l	Celsr1	Crim1
Eif4h	Gramd4	Cdc42ep3
Dnajc30	Cerk	Cyp1b1
Bcl7b	Fam19a5	Gm10190
Baz1b	Brd1	Tmem178
Nsun5	Ttll8	Pkdcc
Ywhag	Panx2	Kcng3
Polr2j	Mapk12	Thada
Lrwd1	Mapk11	Plekhh2
Ift22	Plxnb2	Six3os1
Fis1	Odf3b	Six2
Plod3	Klhdc7b	Prkce
Ap1s1	Mapk8ip2	Epas1
Srrt	Shank3	Ttc7
Pop7	Syt10	Epcam
Mospd3	Cpne8	Kcnk12
Gm20605	Kif21a	Nrxn1
Zcwpw1	Abcd2	Adcyap1
Zfp113	Slc2a13	Bambi
Cops6	Lrrk2	Map3k8
Ap4m1	Cntn1	Jcad
Taf6	Pdzrn4	Svil
Mblac1	Gxylt1	Zfp438
Dnaaf5	Yaf2	Mkx
Get4	Pphln1	Fzd8
Cox19	Prickle1	Colec12
Zfand2a	Adamts20	Abhd3
Ints1	Irak4	Gata6
Psmg3	Tmem117	Mir1901
Eif3b	Nell2	Tmem241
Wipi2	Dbx2	Lama3
Tnrc18	Ano6	Ttc39c
Fbxl18	4833422M21Rik	Zfp521
Actb	Slc38a1	Ss18
Spdye4b	Pced1b	Kctd1
0610040B10Rik	Amigo2	Cdh2
Ccz1	Rapgef3	Dsg2
Trrap	Slc48a1	Klhl14
Pdap1	Hdac7	Asxl3
Zkscan14	Vdr	Nol4
Zkscan5	Col2a1	Dtna
Zfp655	Ccdc184	Gm15972
Zscan25	Zfp641	Slc39a6
Rpl21	Olfr279	Mocos
Mtif3	Adcy6	Fhod3
Pan3	Cacnb3	Celf4
Pomp	Rnd1	Lims2
Katnal1	Wnt10b	Bin1
Uspl1	Wnt1	Camk4
N4bp2l2	Ddn	Stard4
1700028E10Rik	Dhh	Reep5
Ing3	Prph	Wnt8a
Ndufa5	C1ql4	Gfra3
Pot1a	Dnajc22	Egr1
Snd1	Kcnh3	Prob1
Rbm28	Fmnl3	Nrg2
Tnpo3	Faim2	Cd14
Zc3hc1	Aqp2	Pcdha1
Nup205	Aqp5	Pcdha4
Ttc26	Aqp6	Pcdha5
Ubn2	Asic1	Pcdha12
Mkrn1	1700030F18Rik	Pcdhac1
Ndufb2	Dip2b	Pcdhac2
Agk	Slc11a2	Pcdhb5
Ssbp1	Csrnp2	Pcdhb7
Lrrc61	Pou6f1	Pcdhb17
Tax1bp1	Smagp	Pcdhb19
Kbtbd2	Bin2	Pcdhb20
Nt5c3	Cela1	Pcdhb22
Rpia	Galnt6	Pcdhgb1
Eif2ak3	Slc4a8	Pcdhga4
Rmnd5a	Scn8a	Pcdhgb2
Kdm3a	Fignl2	Pcdhgb4
Mrpl35	Acvrl1	Pcdhgb5
Immt	Acvr1b	Pcdhga9
Polr1a	A330009N23Rik	Pcdhgb6
Ggcx	Krt7	Pcdhga10
Tgoln1	Krt87	Pcdhgb7
Suclg1	Krt71	Pcdhga11
Aup1	Krt72	Pcdhgb8
Pcgf1	Krt2	Pcdhga12
Ino80b	Krt4	Pcdhgc3
Dguok	Krt8	Pcdh1
Paip2b	Krt18	Spry4
Smyd5	Tns2	Arhgap26
Tia1	Igfbp6	Nr3c1
C87436	Rarg	Pou4f3
1600020E01Rik	Sp7	Ppp2r2b
Snrnp27	Map3k12	Dpysl3
Gmcl1	Gm38436	Mcc
Aak1	Hoxc13	Kcnn2
Isy1	Hoxc12	Trim36
Gm5577	Hotair	Mospd4
Sec61a1	Hoxc8	Ticam2
Abtb1	Hoxc6	Lvrn
1810044D09Rik	Hoxc5	Commd10
Ccdc174	Hoxc4	Sema6a
Rbsn	D930007P13Rik	Tnfaip8
Slc25a26	Smug1	Prr16
Trnt1	Nfe2	Lox
Crbn	Gpr84	Sncaip
Thumpd3	Zfp385a	Prdm6
Mtmr14	Pde1b	Zfp608
Brpf1	Ppp1r1a	2003-03-01
Fancd2	Crebbp	Fbn2
Brk1	Adcy9	Adamts19
Sec13	Hmox2	Chsy3
Atg7	Ppl	Smim3
Rpl32	Nagpa	Synpo
Rad52	Rbfox1	Arsi
Kdm5a	Tmem114	Slc26a2
Atp6v1e1	Abat	Ppargc1b
Phb2	Carhsp1	Arhgef37
Usp5	Grin2a	Afap1l1
Ing4	Atf7ip2	Adrb2
Mrpl51	Emp2	Htr4
Vamp1	Tekt5	Piezo2
Ndufa9	Ciita	Onecut2
Rad51ap1	Socs1	Atp8b1
Crebl2	Prm1	Malt1
Gpr19	Litaf	Grp
Wbp11	Snn	Rax
Ccdc91	Shisa9	Ccbe1
4732416N19Rik	Mir193b	Pmaip1
Rps4l	Myh11	Mc4r
Ipo8	Snai2	Gnal
Etfbkmt	Cebpd	Prelid3a
Ndufa3	Pkp2	Dcc
Prpf31	Fgd4	Me2
Cnot3	Sdf2l1	Myo5b
D030047H15Rik	Ydjc	Lipg
Hspbp1	Rimbp3	Ctif
Rpl28	Tmem191c	Zbtb7c
Zfp628	Slc7a4	Skor2
Fiz1	Ccdc74a	St8sia5
Zfp865	Klhl22	Pstpip2
Zfp580	Scarf2	Epg5
U2af2	B830017H08Rik	Pard6g
Epn1	Gsc2	Pqlc1
Zfp444	Prodh	Kcng2
Zfp606	Rtn4r	Nfatc1
Zfp110	Arvcf	Sall3
Rps5	Tbx1	Galr1
Zfp446	Gp1bb	Mbp
Zbtb45	Cldn5	Zfp516
Chmp2a	Map6d1	Tshz1
Lig1	Vwa5b2	Zadh2
Nop53	Camk2n2	Fam69c
Napa	Ece2	Neto1
Dhx34	Fam131a	Cbln2
Bbc3	Chrd	Dok6
Ap2s1	2510009E07Rik	Tesmin
Calm3	Igf2bp2	Gal
Snrpd2	Etv5	Lrp5
Opa3	Dgkg	Kmt5b
Ercc1	St6gal1	Pitpnm1
Ppp1r37	P3h2	Aip
Clasrp	Cldn1	Gm45928
Clptm1	Il1rap	Kdm2a
Tomm40	Gmnc	Syt12
Zfp180	Fgf12	Gm960
Smg9	Hrasls	Sptbn2
Irgq	Lrrc15	Zdhhc24
Rps19	Gp5	Slc29a2
Gsk3a	Tmem44	Cd248
Cic	Pigz	Tmem151a
Megf8	Nrros	Fosl1
Dmac2	Pcyt1a	Ccdc85b
Bckdha	Heg1	Snx32
Hnrnpul1	Kalrn	Ovol1
Pld3	Mylk	Ap5b1
Zfp607b	Adcy5	Ltbp3
Zfp60	Pdia5	Majin
Zfp626	Sema5b	Rasgrp2
Zfp59	Parp14	Nrxn2
Zfp850	Dtx3l	Mir5046
Dyrk1b	Casr	Rps6ka4
Timm50	Ildr1	Catsperz
Supt5	Stxbp5l	Kcnk4
Rps16	Gpr156	Macrod1
Zfp36	Arhgap31	2700081O15Rik
Mrps12	B4galt4	Mir6991
Nfkbib	Igsf11	Atl3
Actn4	Lsamp	Hrasls5
Map4k1	Zdhhc23	9830166K06Rik
Psmd8	Sidt1	Mta2
Yif1b	Mir3081	Rab3il1
Zfp383	Cd200	Fads3
Zfp568	Phldb2	Fads2
Zfp146	Plcxd2	Myrf
Tbcb	Bbx	Syt7
Lin37	G730013B05Rik	Lrrc10b
Igflr1	Alcam	Pga5
Cox6b1	Nfkbiz	Tmem132a
Rbm42	Nxpe3	Tmem109
Tmem147	Col8a1	Dtx4
Uba2	St3gal6	A330040F15Rik
Pdcd2l	Epha6	Gna14
4931406P16Rik	Pros1	Foxb2
Gpatch1	Epha3	Prune2
Nudt19	Htr1f	Pcsk5
Pdcd5	Vgll3	Rorb
AW146154	Cadm2	Gda
Zfp975	Robo2	Smc5
Zfp719	Rbm11	Apba1
2410002F23Rik	Usp25	Foxd4
Josd2	Btg3	Dock8
Emc10	D16Ertd472e	Kank1
Nr1h2	Chodl	Dmrt1
Vrk3	App	Dmrt3
Nup62	Cyyr1	2610016A17Rik
Tbc1d17	Adamts1	Smarca2
Pnkp	Adamts5	Vldlr
Med25	Grik1	Kcnv2
Fuz	Tiam1	Rfx3
Ap2a1	Gm10789	Glis3
Irf3	Hunk	Slc1a1
Scaf1	Eva1c	Uhrf2
Prrg2	Olig2	Dkk1
Rps11	Olig1	Prkg1
Snrnp70	Ifnar2	Sgms1
Ppp1r15a	Il10rb	Minpp1
Sphk2	Ifngr2	Papss2
Cyth2	Tmem50b	Atad1
Grwd1	Slc5a3	Ch25h
Gtf2h1	2410124H12Rik	Slc16a12
Ldha	Clic6	Htr7
Tsg101	Runx1	Pcgf5
Uevld	1700029J03Rik	Hectd2
Spty2d1	Cbr1	Ppp1r3c
A230056P14Rik	Cbr3	A330032B11Rik
Ube3a	Dopey2	Hhex
Mkrn3	Sim2	Cyp26c1
Mphosph10	Ripply3	Cyp26a1
Snrpa1	Kcnj6	Ffar4
Mrpl46	Erg	Rbp4
Polg	Ets2	Tbc1d12
Ap3s2	Lca5l	Ccnj
Ngrn	B3galt5	Mir8092
Blm	Dscam	Tll2
Wdr73	Bace2	Pik3ap1
Rps17	Tmprss2	Slit1
Fam103a1	Ripk4	Frat1
3110040N11Rik	C2cd2	Frat2
Hikeshi	Tiam2	Hoga1
Eed	Zdhhc14	Marveld1
Ccdc90b	Synj2	Sfrp5
Pcf11	Tulp4	Crtac1
Ints4	Fndc1	Loxl4
Clns1a	Prr18	Hpse2
Emsy	Gm16702	Cnnm1
Rps3	T	Nkx2-3
C2cd3	Pde10a	Erlin1
Coa4	Slc22a3	Bloc1s2
Mrpl48	Airn	Pax2
Rab6a	Igf2r	1700039E22Rik
Fam168a	Afdn	Kazald1
Clpb	Smoc2	Tlx1
Inppl1	Dll1	Lbx1
Anapc15	Prdm9	Fgf8
Lamtor1	Rgmb	Pitx3
Numa1	Mmp25	Nfkb2
Xndc1	Bicdl2	Psd
Pgap2	Tnfrsf12a	Cnnm2
Rrm1	Cldn6	Ina
Eif3f	Cldn9	Gsto1
Rpl27a	Pkmyt1	Gsto2
Akip1	9530082P21Rik	Cfap43
Tmem41b	Flywch1	Sorcs3
Ipo7	Flywch2	Add3
Zfp143	Ntn3	Mxi1
Ctr9	Abca3	Dusp5
Btbd10	Caskin1	Rbm20
Psma1	Pkd1	Adra2a
1110004F10Rik	Slc9a3r2	Acsl5
Rps15a	Npw	Casp7
Coq7	Syngr3	Adrb1
Iqck	Hs3st6	Tdrd1
Thumpd1	Hagh	Vwa2
Uqcrc2	Baiap3	Ablim1
Mettl9	Cacna1h	Gfra1
Cog7	Tekt4	Hspa12a
Ubfd1	Sstr5	Shtn1
Ndufab1	Sox8	Vax1
Plk1	Fam173a	Slc18a2
Tnrc6a	Metrn	Pdzd8
Nsmce1	Fbxl16	Emx2
Spns1	Rab11fip3	Prlhr
Sh2b1	Arhgdig	Rpp38
Tufm	Rgs11	Dclre1c
Sgf29	Neurl1b	Frmd4a
Ppp4c	Nkx2-5	Ccdc3
Pagr1a	Mir3083	Proser2
Maz	Grm4	Gata3
AI467606	AI413582	9230102O04Rik
[truncated: 3,125 more rows]

## Sheet: BAP1 KO+EV vs WT+EV Up GO
ID	Description	GeneRatio	BgRatio	pvalue	p.adjust	qvalue	geneID	Count
GO:0061564	axon development	37/450	498/20461	1.17733e-10	4.39421e-07	3.87878e-07	Ndn/Nefl/Crmp1/App/Dbn1/Map1b/Dpysl2/Grcc10/Bcl11a/Crabp2/Slitrk5/Gap43/Uchl1/Ptn/Emb/Adcy1/Slit2/Sema5b/Zic2/Cdh2/Epha7/Dscaml1/Fgf13/Sema3c/Map2/Nrep/Atp8a2/Slitrk4/Arhgef28/Ptprm/Slit1/Dclk1/Epha8/Sema4c/Bcl11b/Nfasc/Ntrk2	37
GO:0007409	axonogenesis	35/450	462/20461	2.26272e-10	4.39421e-07	3.87878e-07	Ndn/Nefl/Crmp1/App/Dbn1/Map1b/Dpysl2/Grcc10/Bcl11a/Crabp2/Slitrk5/Gap43/Uchl1/Emb/Adcy1/Slit2/Sema5b/Zic2/Cdh2/Epha7/Dscaml1/Fgf13/Sema3c/Map2/Atp8a2/Slitrk4/Arhgef28/Ptprm/Slit1/Dclk1/Epha8/Sema4c/Bcl11b/Nfasc/Ntrk2	35
GO:0050808	synapse organization	28/450	449/20461	8.4884e-07	0.00109896	0.00097006	Nefl/App/Dbn1/Cdh9/Pfn2/Snca/Arhgef9/Slitrk5/Gap43/Igsf21/Syndig1/Ptn/Cdh2/Epha7/Tuba1a/Dgkb/Arhgap22/Atp2b2/Gpm6a/Thbs2/Slitrk4/Iqsec3/Sdk2/Fzd1/Pgrmc1/Lrrn1/Nfasc/Ntrk2	28
GO:0050807	regulation of synapse organization	20/450	265/20461	1.87046e-06	0.00178943	0.00157954	App/Dbn1/Snca/Arhgef9/Slitrk5/Gap43/Syndig1/Ptn/Cdh2/Epha7/Tuba1a/Dgkb/Arhgap22/Gpm6a/Thbs2/Slitrk4/Fzd1/Pgrmc1/Lrrn1/Ntrk2	20
GO:0007416	synapse assembly	16/450	179/20461	2.30359e-06	0.00178943	0.00157954	App/Cdh9/Snca/Arhgef9/Slitrk5/Gap43/Syndig1/Cdh2/Epha7/Gpm6a/Thbs2/Slitrk4/Sdk2/Fzd1/Lrrn1/Ntrk2	16
GO:0010842	retina layer formation	6/450	20/20461	3.26558e-06	0.00182882	0.0016143	Prom1/Fat3/Tspan12/Atp8a2/Sdk2/Ptprm	6
GO:0050803	regulation of synapse structure or activity	20/450	275/20461	3.29601e-06	0.00182882	0.0016143	App/Dbn1/Snca/Arhgef9/Slitrk5/Gap43/Syndig1/Ptn/Cdh2/Epha7/Tuba1a/Dgkb/Arhgap22/Gpm6a/Thbs2/Slitrk4/Fzd1/Pgrmc1/Lrrn1/Ntrk2	20
GO:0061387	regulation of extent of cell growth	13/450	127/20461	4.63596e-06	0.00225076	0.00198675	Dbn1/Map1b/Dpysl2/Bcl11a/Crabp2/Slit2/Sema5b/Epha7/Fgf13/Sema3c/Map2/Slit1/Sema4c	13
GO:0097485	neuron projection guidance	18/450	241/20461	7.04723e-06	0.00304127	0.00268454	Crmp1/App/Dpysl2/Dpysl4/Gap43/Emb/Slit2/Sema5b/Zic2/Epha7/Dscaml1/Sema3c/Ptprm/Slit1/Epha8/Sema4c/Bcl11b/Nfasc	18
GO:0001667	ameboidal-type cell migration	24/450	404/20461	1.16872e-05	0.00424371	0.00374594	Fgfbp1/Anxa1/Pfn2/Fermt1/Ccn3/Schip1/Slit2/Sema5b/Jcad/Sema3c/Kitl/Cdh13/D1Ertd622e/Alx1/Loxl2/Flt4/Met/Hdac9/Ptprm/Amot/Smoc2/Ptprr/Sema4c/Rab25	24
GO:0051963	regulation of synapse assembly	12/450	119/20461	1.25352e-05	0.00424371	0.00374594	App/Snca/Arhgef9/Slitrk5/Gap43/Syndig1/Epha7/Thbs2/Slitrk4/Fzd1/Lrrn1/Ntrk2	12
GO:0050770	regulation of axonogenesis	16/450	205/20461	1.31114e-05	0.00424371	0.00374594	Nefl/Dbn1/Map1b/Dpysl2/Bcl11a/Crabp2/Slit2/Sema5b/Cdh2/Epha7/Fgf13/Sema3c/Map2/Slit1/Sema4c/Ntrk2	16
GO:0050771	negative regulation of axonogenesis	9/450	67/20461	1.5351e-05	0.00458639	0.00404843	Bcl11a/Slit2/Sema5b/Epha7/Fgf13/Sema3c/Map2/Slit1/Sema4c	9
GO:0007613	memory	13/450	143/20461	1.69792e-05	0.00471052	0.00415799	App/Ccnd2/Ptn/Ntan1/Adcy1/Brinp1/Fgf13/B4galt2/Atp1a3/Hrh1/Pgrmc1/Mdk/Ntrk2	13
GO:0060042	retina morphogenesis in camera-type eye	9/450	69/20461	1.95724e-05	0.00491672	0.00434001	Prom1/Dll1/Ptn/Fat3/Tspan12/Atp8a2/Sdk2/Ptprm/Ntrk2	9
GO:0048638	regulation of developmental growth	23/450	391/20461	2.07416e-05	0.00491672	0.00434001	App/Dbn1/Map1b/Dpysl2/Bcl11a/Crabp2/Dll1/Phlda2/Suv39h1/Slc25a4/Sh3pxd2b/Slit2/Sema5b/Epha7/Fgf13/Cacna1c/Sema3c/Map2/Atp8a2/Gnas/Ar/Slit1/Sema4c	23
GO:0003407	neural retina development	9/450	70/20461	2.20289e-05	0.00491672	0.00434001	Prom1/Ptn/Fat3/Tspan12/Atp8a2/Gpm6a/Sdk2/Ptprm/Ntrk2	9
GO:0007411	axon guidance	17/450	240/20461	2.50494e-05	0.00491672	0.00434001	Crmp1/App/Dpysl2/Gap43/Emb/Slit2/Sema5b/Zic2/Epha7/Dscaml1/Sema3c/Ptprm/Slit1/Epha8/Sema4c/Bcl11b/Nfasc	17
GO:0010769	regulation of cell morphogenesis involved in differentiation	21/450	342/20461	2.523e-05	0.00491672	0.00434001	Nefl/Rac3/Dbn1/Map1b/Dpysl2/Bcl11a/Crabp2/Id1/Slit2/Sema5b/Cdh2/Epha7/Fgf13/Sema3c/Map2/Tnik/Met/Slit1/Mdk/Sema4c/Ntrk2	21
GO:0050890	cognition	20/450	316/20461	2.55259e-05	0.00491672	0.00434001	App/Grcc10/Ccnd2/Slc6a1/Ptn/Gatm/Ntan1/Adcy1/Brinp1/Fgf13/Shroom4/Cacna1c/B4galt2/Gnas/Atp1a3/Hrh1/Egfr/Pgrmc1/Mdk/Ntrk2	20
GO:0001505	regulation of neurotransmitter levels	22/450	370/20461	2.65837e-05	0.00491672	0.00434001	Cadps2/Maoa/Ddah2/Pfn2/Snca/Apba2/Cd47/Syngr3/Slc6a1/Ncs1/Cd34/Adcy1/Moxd1/Nat8l/Sv2a/Atp2b2/Apba1/Cacna1b/Htr1b/Hrh1/Syt7/Ntrk2	22
GO:0010977	negative regulation of neuron projection development	14/450	174/20461	3.22769e-05	0.0055	0.00485487	Dpysl3/Crmp1/Bcl11a/Id1/Slit2/Sema5b/Epha7/Fat3/Fgf13/Sema3c/Map2/Slit1/Efemp1/Sema4c	14
GO:0034329	cell junction assembly	22/450	375/20461	3.25695e-05	0.0055	0.00485487	App/Cdh3/Cdh9/Pof1b/Snca/Arhgef9/Dusp3/Slitrk5/Gap43/Syndig1/Cdh2/Epha7/Gpm6a/Thbs2/Slitrk4/Cdh13/Sdk2/Coro2b/Fzd1/Lrrn1/Nfasc/Ntrk2	22
GO:0051588	regulation of neurotransmitter transport	14/450	176/20461	3.66292e-05	0.00592782	0.00523251	Pfn2/Snca/Apba2/Lgals3/Slc6a1/Ncs1/Adcy1/Nat8l/Sv2a/Apba1/Cacna1b/Htr1b/Syt7/Ntrk2	14
GO:0031345	negative regulation of cell projection organization	15/450	204/20461	4.86041e-05	0.00755113	0.00666541	Dpysl3/Crmp1/Pfn2/Bcl11a/Id1/Slit2/Sema5b/Epha7/Fat3/Fgf13/Sema3c/Map2/Slit1/Efemp1/Sema4c	15
GO:0050768	negative regulation of neurogenesis	20/450	333/20461	5.33813e-05	0.00794459	0.00701271	Dpysl3/Crmp1/App/Bcl11a/Dll1/Ptn/Sox11/Id1/Slit2/Brinp1/Sema5b/Epha7/Fat3/Fgf13/Sema3c/Map2/Cd24a/Slit1/Efemp1/Sema4c	20
GO:0008015	blood circulation	25/450	475/20461	5.77622e-05	0.00794459	0.00701271	Gas6/Rap1gds1/Sri/Dll1/Nav2/Cd34/Slit2/Hcn4/Fgf13/Npy/Cacna1c/Cacna1b/Gnas/Ar/Npr3/Htr1b/Atp1a3/Hrh1/Coro2b/Egfr/Rasl10b/Met/Ptprm/Amot/Myh7	25
GO:0045665	negative regulation of neuron differentiation	17/450	257/20461	5.93185e-05	0.00794459	0.00701271	Dpysl3/Crmp1/App/Bcl11a/Dll1/Id1/Slit2/Sema5b/Epha7/Fat3/Fgf13/Sema3c/Map2/Cd24a/Slit1/Efemp1/Sema4c	17
GO:0048588	developmental cell growth	17/450	257/20461	5.93185e-05	0.00794459	0.00701271	Ndn/App/Dbn1/Map1b/Dpysl2/Bcl11a/Crabp2/Slc25a4/Slit2/Sema5b/Epha7/Fgf13/Sema3c/Map2/Slit1/Dclk1/Sema4c	17
GO:0048593	camera-type eye morphogenesis	12/450	140/20461	6.3604e-05	0.00816018	0.00720302	Prom1/Grcc10/Dll1/Ptn/Sox11/Fat3/Tspan12/Atp8a2/Col8a2/Sdk2/Ptprm/Ntrk2	12
GO:0010771	negative regulation of cell morphogenesis involved in differentiation	10/450	99/20461	6.51302e-05	0.00816018	0.00720302	Bcl11a/Id1/Slit2/Sema5b/Epha7/Fgf13/Sema3c/Map2/Slit1/Sema4c	10
GO:0031290	retinal ganglion cell axon guidance	5/450	21/20461	7.65337e-05	0.00928928	0.00819968	Slit2/Zic2/Epha7/Ptprm/Slit1	5
GO:0003013	circulatory system process	25/450	487/20461	8.59391e-05	0.0101148	0.00892835	Gas6/Rap1gds1/Sri/Dll1/Nav2/Cd34/Slit2/Hcn4/Fgf13/Npy/Cacna1c/Cacna1b/Gnas/Ar/Npr3/Htr1b/Atp1a3/Hrh1/Coro2b/Egfr/Rasl10b/Met/Ptprm/Amot/Myh7	25
GO:0016049	cell growth	25/450	496/20461	0.000114564	0.0130873	0.0115522	Ndn/App/Dbn1/Emp1/Map1b/Fhl1/Dpysl2/Bcl11a/Crabp2/Ccn3/Kif26a/Tro/Slc25a4/Slit2/Sema5b/Epha7/Fgf13/Sema3c/Map2/Serpine2/Flt4/Egfr/Slit1/Dclk1/Sema4c	25
GO:0007626	locomotory behavior	16/450	246/20461	0.000118315	0.0131296	0.0115896	Selenop/App/Dbn1/Snca/Apba2/Ccnd2/Uchl1/Nav2/Ntan1/Cacna1c/B4galt2/Atp2b2/Apba1/Cacna1b/Atp1a3/Myo15	16
GO:0051961	negative regulation of nervous system development	20/450	358/20461	0.000143147	0.015444	0.0136324	Dpysl3/Crmp1/App/Bcl11a/Dll1/Ptn/Sox11/Id1/Slit2/Brinp1/Sema5b/Epha7/Fat3/Fgf13/Sema3c/Map2/Cd24a/Slit1/Efemp1/Sema4c	20
GO:0010631	epithelial cell migration	17/450	278/20461	0.000154419	0.0161747	0.0142775	Fgfbp1/Anxa1/Pfn2/Fermt1/Ccn3/Slit2/Jcad/Cdh13/Loxl2/Flt4/Met/Hdac9/Ptprm/Amot/Smoc2/Ptprr/Rab25	17
GO:0007156	homophilic cell adhesion via plasma membrane adhesion molecules	10/450	110/20461	0.000158249	0.0161747	0.0142775	Cdh3/Cdh9/Igsf21/Emb/Cdh2/Fat3/Dscaml1/Cdh13/Sdk2/Ptprm	10
GO:0090132	epithelium migration	17/450	280/20461	0.000168205	0.016731	0.0147685	Fgfbp1/Anxa1/Pfn2/Fermt1/Ccn3/Slit2/Jcad/Cdh13/Loxl2/Flt4/Met/Hdac9/Ptprm/Amot/Smoc2/Ptprr/Rab25	17
GO:0050922	negative regulation of chemotaxis	7/450	54/20461	0.000172307	0.016731	0.0147685	Dusp3/Ccn3/Slit2/Sema5b/Sema3c/Slit1/Sema4c	7
GO:0032535	regulation of cellular component size	21/450	393/20461	0.000181741	0.0169281	0.0149425	Nefl/Rac3/Dbn1/Map1b/Arpc1b/Pfn2/Dpysl2/Bcl11a/Crabp2/Slit2/Sema5b/Epha7/Arhgap18/Fgf13/Sema3c/Map2/Fhod3/Atp2b2/Magel2/Slit1/Sema4c	21
GO:0090130	tissue migration	17/450	282/20461	0.000183054	0.0169281	0.0149425	Fgfbp1/Anxa1/Pfn2/Fermt1/Ccn3/Slit2/Jcad/Cdh13/Loxl2/Flt4/Met/Hdac9/Ptprm/Amot/Smoc2/Ptprr/Rab25	17
GO:0007611	learning or memory	17/450	283/20461	0.000190899	0.017122	0.0151137	App/Ccnd2/Slc6a1/Ptn/Gatm/Ntan1/Adcy1/Brinp1/Fgf13/Cacna1c/B4galt2/Atp1a3/Hrh1/Egfr/Pgrmc1/Mdk/Ntrk2	17
GO:0031340	positive regulation of vesicle fusion	4/450	14/20461	0.000193967	0.017122	0.0151137	Anxa1/Anxa2/Pla2g4a/Syt7	4
GO:0048675	axon extension	11/450	135/20461	0.000199925	0.0172558	0.0152317	Ndn/Dbn1/Map1b/Dpysl2/Slit2/Sema5b/Sema3c/Map2/Slit1/Dclk1/Sema4c	11
GO:0008361	regulation of cell size	14/450	207/20461	0.00020807	0.0173124	0.0152818	Dbn1/Map1b/Dpysl2/Bcl11a/Crabp2/Slit2/Sema5b/Epha7/Fgf13/Sema3c/Map2/Atp2b2/Slit1/Sema4c	14
GO:0040013	negative regulation of locomotion	18/450	313/20461	0.000213954	0.0173124	0.0152818	Dpysl3/Miip/Dbn1/Pfn2/Dusp3/Ccn3/Ptn/Slit2/Sema5b/Sinhcaf/Sema3c/Tcaf1/D1Ertd622e/Ptprm/Slit1/Ptprr/Arap3/Sema4c	18
GO:0051271	negative regulation of cellular component movement	18/450	313/20461	0.000213954	0.0173124	0.0152818	Dpysl3/Miip/Dbn1/Pfn2/Dusp3/Ccn3/Ptn/Slit2/Sema5b/Sinhcaf/Sema3c/Tcaf1/D1Ertd622e/Ptprm/Slit1/Ptprr/Arap3/Sema4c	18
GO:0050920	regulation of chemotaxis	14/450	208/20461	0.000218706	0.0173358	0.0153024	Gas6/Dusp3/Ccn3/Ptn/Slit2/Sema5b/Sema3c/Cdh13/Met/Slit1/Cxcl14/Smoc2/Mdk/Sema4c	14
GO:1902903	regulation of supramolecular fiber organization	19/450	344/20461	0.000241021	0.0187225	0.0165264	Rac3/App/Dbn1/Map1b/Arpc1b/Pfn2/Snca/Cd47/Id1/Hdgfl3/Sh3pxd2b/Slit2/Arhgap18/Fgf13/Map2/Fhod3/Coro2b/Magel2/Met	19
GO:0002062	chondrocyte differentiation	10/450	118/20461	0.000281478	0.0214365	0.018922	Coch/Ccn3/Anxa2/Pkdcc/Col27a1/Loxl2/Col12a1/Vwa2/Mdk/Efemp1	10
GO:0060560	developmental growth involved in morphogenesis	16/450	267/20461	0.000300428	0.0221351	0.0195387	Ndn/App/Dbn1/Map1b/Dpysl2/Bcl11a/Crabp2/Slit2/Sema5b/Epha7/Fgf13/Sema3c/Map2/Slit1/Dclk1/Sema4c	16
GO:0042698	ovulation cycle	7/450	59/20461	0.000302049	0.0221351	0.0195387	Anxa1/Ptn/Schip1/Adamts1/Pla2g4a/Egfr/Mdk	7
GO:1902668	negative regulation of axon guidance	5/450	28/20461	0.000325609	0.0223171	0.0196994	Slit2/Sema5b/Sema3c/Slit1/Sema4c	5
GO:0030198	extracellular matrix organization	16/450	269/20461	0.000326437	0.0223171	0.0196994	App/Pxdn/Lgals3/Fermt1/Anxa2/Fbln2/Sh3pxd2b/Col27a1/Thsd4/Col4a2/Col8a2/Tnxb/Mia/Loxl2/Prdx4/Smoc2	16
GO:0010721	negative regulation of cell development	20/450	382/20461	0.000334974	0.0223171	0.0196994	Dpysl3/Crmp1/App/Bcl11a/Dll1/Ptn/Sox11/Id1/Slit2/Brinp1/Sema5b/Epha7/Fat3/Fgf13/Sema3c/Map2/Cd24a/Slit1/Efemp1/Sema4c	20
GO:0043062	extracellular structure organization	16/450	270/20461	0.000340156	0.0223171	0.0196994	App/Pxdn/Lgals3/Fermt1/Anxa2/Fbln2/Sh3pxd2b/Col27a1/Thsd4/Col4a2/Col8a2/Tnxb/Mia/Loxl2/Prdx4/Smoc2	16
GO:0021681	cerebellar granular layer development	4/450	16/20461	0.000340563	0.0223171	0.0196994	Faim2/Atp2b2/Serpine2/Mdk	4
GO:0030308	negative regulation of cell growth	13/450	192/20461	0.000343642	0.0223171	0.0196994	Fhl1/Bcl11a/Ccn3/Tro/Slit2/Sema5b/Epha7/Fgf13/Sema3c/Map2/Serpine2/Slit1/Sema4c	13
GO:0048284	organelle fusion	10/450	121/20461	0.000344755	0.0223171	0.0196994	Anxa1/Snca/Nkd2/Samd9l/Bnip3/Bloc1s6/Anxa2/Pla2g4a/Syt7/Cyp26c1	10
GO:0051258	protein polymerization	16/450	271/20461	0.000354369	0.0225634	0.0199168	Nefl/Rac3/Dbn1/Tppp3/Map1b/Arpc1b/Pfn2/Snca/Hdgfl3/Slit2/Arhgap18/Fgf13/Map2/Fhod3/Magel2/Met	16
GO:0099504	synaptic vesicle cycle	14/450	219/20461	0.000370264	0.0229148	0.020227	Cadps2/Pfn2/Snca/Apba2/Pls3/Syndig1/Ncs1/Adcy1/Cdh2/Sv2a/Cd24a/Apba1/Htr1b/Syt7	14
GO:1902904	negative regulation of supramolecular fiber organization	11/450	145/20461	0.000371687	0.0229148	0.020227	Dbn1/Map1b/Pfn2/Snca/Hdgfl3/Slit2/Fgf13/Map2/Fhod3/Coro2b/Met	11
GO:0003382	epithelial cell morphogenesis	6/450	44/20461	0.000380582	0.023047	0.0203436	Pof1b/Id1/Ar/Met/Bcl11b/Rab25	6
GO:0001558	regulation of cell growth	21/450	416/20461	0.000389559	0.023047	0.0203436	Dbn1/Map1b/Fhl1/Dpysl2/Bcl11a/Crabp2/Ccn3/Kif26a/Tro/Slc25a4/Slit2/Sema5b/Epha7/Fgf13/Sema3c/Map2/Serpine2/Flt4/Egfr/Slit1/Sema4c	21
GO:0045765	regulation of angiogenesis	17/450	301/20461	0.000391632	0.023047	0.0203436	Fgfbp1/Anxa1/Lgals3/Dll1/Ptn/Id1/Cd34/Jcad/Adamts1/Tspan12/Col4a2/Thbs2/Hdac9/Ptprm/Amot/Smoc2/Mdk	17
GO:0048592	eye morphogenesis	12/450	171/20461	0.00041694	0.0239594	0.021149	Prom1/Grcc10/Dll1/Ptn/Sox11/Fat3/Tspan12/Atp8a2/Col8a2/Sdk2/Ptprm/Ntrk2	12
GO:0048640	negative regulation of developmental growth	10/450	124/20461	0.000419474	0.0239594	0.021149	Bcl11a/Slit2/Sema5b/Epha7/Fgf13/Sema3c/Map2/Gnas/Slit1/Sema4c	10
GO:0043542	endothelial cell migration	13/450	197/20461	0.000439643	0.0247474	0.0218447	Fgfbp1/Anxa1/Ccn3/Slit2/Jcad/Cdh13/Loxl2/Flt4/Met/Hdac9/Ptprm/Amot/Smoc2	13
GO:0050679	positive regulation of epithelial cell proliferation	13/450	198/20461	0.00046135	0.0255461	0.0225496	Fgfbp1/Cdh3/Ccnd2/Ptn/Sox11/Id1/Jcad/Ar/Cdh13/Flt4/Egfr/Esrp1/Mdk	13
GO:0043010	camera-type eye development	18/450	334/20461	0.000466986	0.0255461	0.0225496	Prom1/Grcc10/Dll1/Ptn/Sox11/Cdkn1c/Fat3/Tspan12/Cacna1c/Celf4/Atp8a2/Col8a2/Gpm6a/Sdk2/Egfr/Ptprm/Bcl11b/Ntrk2	18
GO:0030517	negative regulation of axon extension	6/450	46/20461	0.000486657	0.0258928	0.0228557	Slit2/Sema5b/Sema3c/Map2/Slit1/Sema4c	6
GO:0051590	positive regulation of neurotransmitter transport	6/450	46/20461	0.000486657	0.0258928	0.0228557	Snca/Lgals3/Slc6a1/Nat8l/Cacna1b/Syt7	6
GO:1901888	regulation of cell junction assembly	13/450	200/20461	0.000507501	0.0266369	0.0235125	App/Snca/Arhgef9/Dusp3/Slitrk5/Gap43/Syndig1/Epha7/Thbs2/Slitrk4/Fzd1/Lrrn1/Ntrk2	13
GO:0051494	negative regulation of cytoskeleton organization	11/450	152/20461	0.000554645	0.0287232	0.0253541	Dbn1/Map1b/Pfn2/Snca/Hdgfl3/Slit2/Fgf13/Map2/Fhod3/Coro2b/Met	11
GO:0048668	collateral sprouting	5/450	32/20461	0.000620667	0.0317193	0.0279988	App/Bcl11a/Crabp2/Epha7/Fgf13	5
GO:0043270	positive regulation of ion transport	17/450	315/20461	0.000655037	0.0330411	0.0291655	Fhl1/Dpysl2/Snca/Sri/Lgals3/Slc6a1/Anxa2/Slc25a4/Cacng4/Nat8l/Cacna1c/Atp8a2/Atp2b2/Gnas/Tcaf1/Calcr/Cracr2a	17
GO:0001654	eye development	19/450	376/20461	0.00071876	0.0357906	0.0315925	Prom1/Grcc10/Dll1/Ptn/Sox11/Sh3pxd2b/Cdkn1c/Fat3/Tspan12/Cacna1c/Celf4/Atp8a2/Col8a2/Gpm6a/Sdk2/Egfr/Ptprm/Bcl11b/Ntrk2	19
GO:0046928	regulation of neurotransmitter secretion	10/450	133/20461	0.000728526	0.0358176	0.0316164	Pfn2/Snca/Apba2/Ncs1/Adcy1/Apba1/Cacna1b/Htr1b/Syt7/Ntrk2	10
GO:0010970	transport along microtubule	11/450	158/20461	0.000766291	0.0372034	0.0328396	Nefl/App/Map1b/Ttc21b/Bloc1s6/Uchl1/Bbs12/Kif1a/Map2/Ssna1/Hspb11	11
GO:0150063	visual system development	19/450	379/20461	0.000790133	0.0378873	0.0334433	Prom1/Grcc10/Dll1/Ptn/Sox11/Sh3pxd2b/Cdkn1c/Fat3/Tspan12/Cacna1c/Celf4/Atp8a2/Col8a2/Gpm6a/Sdk2/Egfr/Ptprm/Bcl11b/Ntrk2	19
GO:0030516	regulation of axon extension	9/450	112/20461	0.00082746	0.0391505	0.0345583	Dbn1/Map1b/Dpysl2/Slit2/Sema5b/Sema3c/Map2/Slit1/Sema4c	9
GO:0060041	retina development in camera-type eye	11/450	160/20461	0.000850225	0.0391505	0.0345583	Prom1/Dll1/Ptn/Fat3/Tspan12/Celf4/Atp8a2/Gpm6a/Sdk2/Ptprm/Ntrk2	11
GO:0048880	sensory system development	19/450	382/20461	0.000867517	0.0391505	0.0345583	Prom1/Grcc10/Dll1/Ptn/Sox11/Sh3pxd2b/Cdkn1c/Fat3/Tspan12/Cacna1c/Celf4/Atp8a2/Col8a2/Gpm6a/Sdk2/Egfr/Ptprm/Bcl11b/Ntrk2	19
GO:0032271	regulation of protein polymerization	13/450	212/20461	0.000874514	0.0391505	0.0345583	Rac3/Dbn1/Tppp3/Map1b/Arpc1b/Pfn2/Snca/Slit2/Arhgap18/Map2/Fhod3/Magel2/Met	13
GO:0007269	neurotransmitter secretion	12/450	186/20461	0.000880328	0.0391505	0.0345583	Cadps2/Pfn2/Snca/Apba2/Ncs1/Adcy1/Sv2a/Apba1/Cacna1b/Htr1b/Syt7/Ntrk2	12
GO:0099643	signal release from synapse	12/450	186/20461	0.000880328	0.0391505	0.0345583	Cadps2/Pfn2/Snca/Apba2/Ncs1/Adcy1/Sv2a/Apba1/Cacna1b/Htr1b/Syt7/Ntrk2	12
GO:0006836	neurotransmitter transport	16/450	295/20461	0.000887035	0.0391505	0.0345583	Cadps2/Pfn2/Snca/Apba2/Syngr3/Lgals3/Slc6a1/Ncs1/Adcy1/Nat8l/Sv2a/Apba1/Cacna1b/Htr1b/Syt7/Ntrk2	16
GO:0051017	actin filament bundle assembly	11/450	162/20461	0.000941637	0.0410935	0.0362734	Dpysl3/Dbn1/Pfn2/Cd47/Pls3/Marcks/Id1/Sh3pxd2b/Aif1l/Coro2b/Met	11
GO:0016079	synaptic vesicle exocytosis	10/450	139/20461	0.00102397	0.0433373	0.038254	Cadps2/Pfn2/Snca/Apba2/Ncs1/Adcy1/Sv2a/Apba1/Htr1b/Syt7	10
GO:0006906	vesicle fusion	8/450	93/20461	0.00102437	0.0433373	0.038254	Anxa1/Snca/Nkd2/Samd9l/Bloc1s6/Anxa2/Pla2g4a/Syt7	8
GO:0090050	positive regulation of cell migration involved in sprouting angiogenesis	4/450	21/20461	0.00102653	0.0433373	0.038254	Fgfbp1/Anxa1/Jcad/Hdac9	4
GO:0048771	tissue remodeling	12/450	190/20461	0.001059	0.0434602	0.0383625	Anxa1/Ptn/Sema3c/Cd24a/Htr1b/Syt7/Flt4/Egfr/Lrrk1/Hoxa3/Mdk/Ubash3b	12
GO:1990138	neuron projection extension	12/450	190/20461	0.001059	0.0434602	0.0383625	Ndn/Dbn1/Map1b/Dpysl2/Bcl11a/Slit2/Sema5b/Sema3c/Map2/Slit1/Dclk1/Sema4c	12
GO:0002040	sprouting angiogenesis	9/450	116/20461	0.00106322	0.0434602	0.0383625	Fgfbp1/Anxa1/Dll1/Slit2/Jcad/Cdh13/Loxl2/Flt4/Hdac9	9
GO:0003417	growth plate cartilage development	5/450	36/20461	0.00108112	0.0434602	0.0383625	Coch/Anxa2/Col27a1/Col12a1/Vwa2	5
GO:0061572	actin filament bundle organization	11/450	165/20461	0.00109388	0.0434602	0.0383625	Dpysl3/Dbn1/Pfn2/Cd47/Pls3/Marcks/Id1/Sh3pxd2b/Aif1l/Coro2b/Met	11
GO:0019336	phenol-containing compound catabolic process	3/450	10/20461	0.00113015	0.0434602	0.0383625	Fah/Maoa/Moxd1	3
GO:0048671	negative regulation of collateral sprouting	3/450	10/20461	0.00113015	0.0434602	0.0383625	Bcl11a/Epha7/Fgf13	3
GO:0060052	neurofilament cytoskeleton organization	3/450	10/20461	0.00113015	0.0434602	0.0383625	Nefl/Atp8a2/Arhgef28	3
GO:0071635	negative regulation of transforming growth factor beta production	3/450	10/20461	0.00113015	0.0434602	0.0383625	Cdh3/Cd24a/Met	3
GO:0050806	positive regulation of synaptic transmission	14/450	246/20461	0.00115925	0.0441425	0.0389647	App/Dbn1/Snca/Ncs1/Ptn/Adcy1/Gria4/Cacng4/Nat8l/Serpine2/Cacna1b/Syt7/Egfr/Ntrk2	14
GO:0050673	epithelial cell proliferation	20/450	423/20461	0.00118884	0.0442062	0.0390209	Fgfbp1/Cdh3/Ccnd2/Fermt1/Ccn3/Ptn/Sox11/Id1/Cd34/Jcad/Col8a2/Ar/Cdh13/Loxl2/Flt4/Egfr/Ptprm/Esrp1/Mdk/Bcl11b	20
GO:0008217	regulation of blood pressure	12/450	193/20461	0.00121194	0.0442062	0.0390209	Gas6/Dll1/Nav2/Cd34/Npy/Cacna1c/Cacna1b/Gnas/Ar/Npr3/Coro2b/Rasl10b	12
GO:0048846	axon extension involved in axon guidance	5/450	37/20461	0.00122774	0.0442062	0.0390209	Slit2/Sema5b/Sema3c/Slit1/Sema4c	5
GO:1902284	neuron projection extension involved in neuron projection guidance	5/450	37/20461	0.00122774	0.0442062	0.0390209	Slit2/Sema5b/Sema3c/Slit1/Sema4c	5
GO:0003418	growth plate cartilage chondrocyte differentiation	4/450	22/20461	0.00123303	0.0442062	0.0390209	Coch/Col27a1/Col12a1/Vwa2	4
GO:0003433	chondrocyte development involved in endochondral bone morphogenesis	4/450	22/20461	0.00123303	0.0442062	0.0390209	Coch/Col27a1/Col12a1/Vwa2	4
GO:0099003	vesicle-mediated transport in synapse	14/450	248/20461	0.00125202	0.0442062	0.0390209	Cadps2/Pfn2/Snca/Apba2/Pls3/Syndig1/Ncs1/Adcy1/Cdh2/Sv2a/Cd24a/Apba1/Htr1b/Syt7	14
GO:0010595	positive regulation of endothelial cell migration	8/450	96/20461	0.00125989	0.0442062	0.0390209	Fgfbp1/Anxa1/Jcad/Flt4/Met/Hdac9/Amot/Smoc2	8
GO:0042551	neuron maturation	6/450	55/20461	0.00127563	0.0442062	0.0390209	Rac3/App/Bcl11a/Cdkn1c/Epha8/Nfasc	6
GO:0007015	actin filament organization	19/450	395/20461	0.00128267	0.0442062	0.0390209	Dpysl3/Rac3/Dbn1/Pof1b/Arpc1b/Pfn2/Cd47/Pls3/Marcks/Id1/Sh3pxd2b/Slit2/Aif1l/Arhgap18/Shroom4/Fhod3/Coro2b/Magel2/Met	19
GO:1901342	regulation of vasculature development	17/450	335/20461	0.00128612	0.0442062	0.0390209	Fgfbp1/Anxa1/Lgals3/Dll1/Ptn/Id1/Cd34/Jcad/Adamts1/Tspan12/Col4a2/Thbs2/Hdac9/Ptprm/Amot/Smoc2/Mdk	17
GO:0010632	regulation of epithelial cell migration	13/450	222/20461	0.00133067	0.045336	0.0400183	Fgfbp1/Anxa1/Pfn2/Slit2/Jcad/Flt4/Met/Hdac9/Ptprm/Amot/Smoc2/Ptprr/Rab25	13
GO:0030705	cytoskeleton-dependent intracellular transport	11/450	170/20461	0.00139243	0.0470277	0.0415115	Nefl/App/Map1b/Ttc21b/Bloc1s6/Uchl1/Bbs12/Kif1a/Map2/Ssna1/Hspb11	11
GO:0006887	exocytosis	18/450	370/20461	0.00150416	0.0497355	0.0439017	Anxa1/Cadps2/Pfn2/Snca/Apba2/Nkd2/Syngr3/Bloc1s6/Ncs1/Adcy1/Scfd1/Cacna1c/Sv2a/Apba1/Htr1b/Syt7/Gcgr/Rab25	18
GO:0046785	microtubule polymerization	7/450	77/20461	0.00151834	0.0497355	0.0439017	Tppp3/Map1b/Snca/Hdgfl3/Fgf13/Map2/Met	7
GO:0051966	regulation of synaptic transmission, glutamatergic	7/450	77/20461	0.00151834	0.0497355	0.0439017	Gria4/Cdh2/Cacng4/Serpine2/Htr1b/Egfr/Ntrk2	7
GO:0031392	regulation of prostaglandin biosynthetic process	3/450	11/20461	0.00152868	0.0497355	0.0439017	Fabp5/Anxa1/Pla2g4a	3
GO:0090174	organelle membrane fusion	8/450	99/20461	0.00153663	0.0497355	0.0439017	Anxa1/Snca/Nkd2/Samd9l/Bloc1s6/Anxa2/Pla2g4a/Syt7	8
GO:1900087	positive regulation of G1/S transition of mitotic cell cycle	5/450	39/20461	0.00156438	0.0499326	0.0440757	Anxa1/Ccnd2/Adamts1/Ube2e2/Egfr	5
GO:0045926	negative regulation of growth	14/450	254/20461	0.00156843	0.0499326	0.0440757	Fhl1/Bcl11a/Ccn3/Tro/Slit2/Sema5b/Epha7/Fgf13/Sema3c/Map2/Serpine2/Gnas/Slit1/Sema4c	14

## Sheet: BAP1 KO+EV vs WT+EV Down GO
ID	Description	GeneRatio	BgRatio	pvalue	p.adjust	qvalue	geneID	Count
GO:0043062	extracellular structure organization	20/482	270/20461	6.95219e-06	0.0174672	0.0168995	Smoc1/Serpinh1/Tex14/Lamc1/Dpp4/Ddr2/Emilin1/Aplp1/Elf3/Ddr1/Lamb2/Fbln5/Dag1/Efemp2/Colgalt1/Ccn1/Bcl3/Myo1e/Nphp3/Tnfrsf1a	20
GO:0016042	lipid catabolic process	21/482	299/20461	9.35578e-06	0.0174672	0.0168995	Liph/Smpdl3b/Acap1/Akr1b8/Nceh1/Hsd17b14/Sorl1/Gba2/Napepld/Phyh/Pla1a/Sirt2/Smpd2/Pla2g10/Pla2g1b/Gm2a/Acox3/Cyp39a1/Ehhadh/Plcd1/Lipc	21
GO:0046434	organophosphate catabolic process	12/482	116/20461	1.90858e-05	0.0213689	0.0206744	Smpdl3b/Nudt9/Napepld/Smpd2/Pla2g1b/Entpd7/Gpd1l/Ncf2/Inpp4b/Synj2/Lipc/Enpp5	12
GO:0030198	extracellular matrix organization	19/482	269/20461	2.28912e-05	0.0213689	0.0206744	Smoc1/Serpinh1/Lamc1/Dpp4/Ddr2/Emilin1/Aplp1/Elf3/Ddr1/Lamb2/Fbln5/Dag1/Efemp2/Colgalt1/Ccn1/Bcl3/Myo1e/Nphp3/Tnfrsf1a	19
GO:1903053	regulation of extracellular matrix organization	7/482	40/20461	3.66447e-05	0.0273663	0.0264768	Dpp4/Ddr2/Emilin1/Ddr1/Dag1/Colgalt1/Tnfrsf1a	7

## Sheet: BAP1 KO+C91S vs WT+EV Up GO
ID	Description	GeneRatio	BgRatio	pvalue	p.adjust	qvalue	geneID	Count
GO:0010769	regulation of cell morphogenesis involved in differentiation	17/240	341/20154	7.73296e-07	0.00176631	0.00148058	Nefl/Dbn1/Rac3/Bcl11a/Bhlhb9/Sema3c/Slit2/Islr2/Cdh2/Fgf13/Tnik/Net1/Dpysl2/Crabp2/Met/Sdc2/Map1b	17
GO:0048871	multicellular organismal homeostasis	20/240	474/20154	1.11898e-06	0.00176631	0.00148058	Fabp5/Ndn/Cdh3/Gadd45g/Prom1/Bbs12/Cd34/Rac3/Pla2g4a/Dll1/Gatm/Met/Npr3/Il7/Ptger4/Akt3/Pdk4/Slc40a1/Bmp6/Il15	20
GO:0048284	organelle fusion	9/240	120/20154	1.37614e-05	0.00888761	0.00744993	Anxa1/Nkd2/Bloc1s6/Samd9l/Anxa2/Pla2g4a/Snca/Stxbp6/Bnip3	9
GO:0006906	vesicle fusion	8/240	92/20154	1.41624e-05	0.00888761	0.00744993	Anxa1/Nkd2/Bloc1s6/Samd9l/Anxa2/Pla2g4a/Snca/Stxbp6	8
GO:0099175	regulation of postsynapse organization	9/240	124/20154	1.7921e-05	0.00888761	0.00744993	Dbn1/Arhgef9/Bhlhb9/Gap43/Cdh2/Ptn/Il1rap/Arhgap22/Dgkb	9
GO:0048638	regulation of developmental growth	16/240	388/20154	1.80845e-05	0.00888761	0.00744993	Dbn1/App/Bcl11a/Suv39h1/Sema3c/Slit2/Islr2/Sh3pxd2b/Dll1/Fgf13/Dpysl2/Crabp2/Map1b/Phlda2/Il7/Ptger4	16
GO:0061387	regulation of extent of cell growth	9/240	126/20154	2.03733e-05	0.00888761	0.00744993	Dbn1/Bcl11a/Sema3c/Slit2/Islr2/Fgf13/Dpysl2/Crabp2/Map1b	9
GO:0090174	organelle membrane fusion	8/240	98/20154	2.25217e-05	0.00888761	0.00744993	Anxa1/Nkd2/Bloc1s6/Samd9l/Anxa2/Pla2g4a/Snca/Stxbp6	8
GO:0061025	membrane fusion	9/240	130/20154	2.61425e-05	0.00917021	0.00768681	Anxa1/Nkd2/Gas6/Bloc1s6/Samd9l/Anxa2/Pla2g4a/Snca/Stxbp6	9
GO:0050770	regulation of axonogenesis	11/240	204/20154	3.50839e-05	0.011076	0.00928431	Nefl/Dbn1/Bcl11a/Sema3c/Slit2/Islr2/Cdh2/Fgf13/Dpysl2/Crabp2/Map1b	11
GO:1902904	negative regulation of supramolecular fiber organization	9/240	145/20154	6.16887e-05	0.0177047	0.0148407	Dbn1/Pfn2/Slit2/Fgf13/Snca/Hdgfl3/Met/Map1b/Fhod3	9
GO:0010770	positive regulation of cell morphogenesis involved in differentiation	10/240	183/20154	7.1205e-05	0.0179791	0.0150708	Nefl/Dbn1/Rac3/Bcl11a/Bhlhb9/Islr2/Net1/Crabp2/Met/Map1b	10
GO:0051494	negative regulation of cytoskeleton organization	9/240	152/20154	8.88055e-05	0.0179791	0.0150708	Dbn1/Pfn2/Slit2/Fgf13/Snca/Hdgfl3/Met/Map1b/Fhod3	9
GO:0051258	protein polymerization	12/240	269/20154	9.77976e-05	0.0179791	0.0150708	Nefl/Dbn1/Rac3/Tppp3/Pfn2/Slit2/Fgf13/Snca/Hdgfl3/Met/Map1b/Fhod3	12
GO:0090050	positive regulation of cell migration involved in sprouting angiogenesis	4/240	21/20154	0.000100087	0.0179791	0.0150708	Anxa1/Fgfbp1/Jcad/Akt3	4
GO:0010565	regulation of cellular ketone metabolic process	8/240	121/20154	0.000101871	0.0179791	0.0150708	Fabp5/Anxa1/Dkk3/Dgat2/Pla2g4a/Snca/Pdk4/Bmp6	8
GO:0010976	positive regulation of neuron projection development	14/240	357/20154	0.000103495	0.0179791	0.0150708	Dpysl3/Nefl/Dbn1/Adamts1/Bcl11a/Bhlhb9/Cpeb1/Islr2/Ptn/Crabp2/Met/Map1b/Il1rap/Serpine2	14
GO:1903672	positive regulation of sprouting angiogenesis	5/240	40/20154	0.00010756	0.0179791	0.0150708	Anxa1/Fgfbp1/Jcad/Dll1/Akt3	5
GO:0045666	positive regulation of neuron differentiation	16/240	451/20154	0.000108205	0.0179791	0.0150708	Dpysl3/Nefl/Dbn1/Adamts1/Bcl11a/Bhlhb9/Cpeb1/Islr2/Tcf12/Ptn/Crabp2/Met/Map1b/Il1rap/Bmp6/Serpine2	16
GO:0099084	postsynaptic specialization organization	5/240	41/20154	0.000121318	0.0191501	0.0160523	Dbn1/Arhgef9/Gap43/Cdh2/Il1rap	5
GO:0031346	positive regulation of cell projection organization	16/240	459/20154	0.000132422	0.0199074	0.0166872	Dpysl3/Nefl/Dbn1/Adamts1/Bcl11a/Bhlhb9/Cpeb1/Islr2/Dock11/Ptn/Crabp2/Met/Map1b/Efemp1/Il1rap/Serpine2	16
GO:0008361	regulation of cell size	10/240	206/20154	0.000188745	0.0270848	0.0227035	Dbn1/Bcl11a/Sema3c/Slit2/Islr2/Fgf13/Dpysl2/Crabp2/Map1b/Akt3	10
GO:0048588	developmental cell growth	11/240	255/20154	0.000254335	0.0309871	0.0259745	Ndn/Dbn1/App/Bcl11a/Sema3c/Slit2/Islr2/Fgf13/Dpysl2/Crabp2/Map1b	11
GO:0031392	regulation of prostaglandin biosynthetic process	3/240	11/20154	0.000256406	0.0309871	0.0259745	Fabp5/Anxa1/Pla2g4a	3
GO:1902903	regulation of supramolecular fiber organization	13/240	344/20154	0.000261479	0.0309871	0.0259745	Dbn1/App/Rac3/Pfn2/Slit2/Sh3pxd2b/Fgf13/Snca/Hdgfl3/Met/Map1b/Fhod3/Ptger4	13
GO:0014812	muscle cell migration	7/240	105/20154	0.000263074	0.0309871	0.0259745	Anxa1/Adamts1/Ccn3/Slit2/Net1/Met/Ptger4	7
GO:0032535	regulation of cellular component size	14/240	391/20154	0.000265015	0.0309871	0.0259745	Nefl/Dbn1/Rac3/Bcl11a/Pfn2/Sema3c/Slit2/Islr2/Fgf13/Dpysl2/Crabp2/Map1b/Fhod3/Akt3	14
GO:0061564	axon development	16/240	492/20154	0.000289449	0.0317938	0.0266507	Crmp1/Ndn/Nefl/Dbn1/App/Bcl11a/Gap43/Sema3c/Slit2/Islr2/Cdh2/Fgf13/Dpysl2/Ptn/Crabp2/Map1b	16
GO:0046785	microtubule polymerization	6/240	76/20154	0.000292055	0.0317938	0.0266507	Tppp3/Fgf13/Snca/Hdgfl3/Met/Map1b	6
GO:0016049	cell growth	16/240	495/20154	0.000309587	0.0325789	0.0273088	Ndn/Emp1/Dbn1/App/Ccn3/Bcl11a/Tro/Sema3c/Slit2/Islr2/Fgf13/Dpysl2/Kif26a/Crabp2/Map1b/Serpine2	16
GO:0050808	synapse organization	15/240	447/20154	0.000321559	0.0326566	0.027374	Nefl/Dbn1/App/Arhgef9/Bhlhb9/Cdh9/Gap43/Pfn2/Cdh2/Snca/Igsf21/Ptn/Il1rap/Arhgap22/Dgkb	15
GO:0062012	regulation of small molecule metabolic process	12/240	307/20154	0.000331671	0.0326566	0.027374	Fabp5/Anxa1/Dkk3/App/Dgat2/Pla2g4a/Snca/Phlda2/Ppp1cb/Ptger4/Pdk4/Bmp6	12
GO:0050807	regulation of synapse organization	11/240	264/20154	0.0003419	0.0326566	0.027374	Dbn1/App/Arhgef9/Bhlhb9/Gap43/Cdh2/Snca/Ptn/Il1rap/Arhgap22/Dgkb	11
GO:0060560	developmental growth involved in morphogenesis	11/240	265/20154	0.000353031	0.0326566	0.027374	Ndn/Dbn1/App/Bcl11a/Sema3c/Slit2/Islr2/Fgf13/Dpysl2/Crabp2/Map1b	11
GO:0040013	negative regulation of locomotion	12/240	310/20154	0.000362047	0.0326566	0.027374	Dpysl3/Miip/Dbn1/Ccn3/Pfn2/Sema3c/Slit2/Tcaf1/Ptn/D1Ertd622e/Ptger4/Stk26	12
GO:0051271	negative regulation of cellular component movement	12/240	311/20154	0.000372682	0.0326821	0.0273954	Dpysl3/Miip/Dbn1/Ccn3/Pfn2/Sema3c/Slit2/Tcaf1/Ptn/D1Ertd622e/Ptger4/Stk26	12
GO:0007409	axonogenesis	15/240	457/20154	0.000405638	0.0336234	0.0281844	Crmp1/Ndn/Nefl/Dbn1/App/Bcl11a/Gap43/Sema3c/Slit2/Islr2/Cdh2/Fgf13/Dpysl2/Crabp2/Map1b	15
GO:0001894	tissue homeostasis	10/240	228/20154	0.000424142	0.0336234	0.0281844	Cdh3/Prom1/Bbs12/Cd34/Rac3/Pla2g4a/Il7/Ptger4/Akt3/Pdk4	10
GO:0031340	positive regulation of vesicle fusion	3/240	13/20154	0.000436668	0.0336234	0.0281844	Anxa1/Anxa2/Pla2g4a	3
GO:0050711	negative regulation of interleukin-1 secretion	3/240	13/20154	0.000436668	0.0336234	0.0281844	Gas6/Serpinb1a/Ptger4	3
GO:2001279	regulation of unsaturated fatty acid biosynthetic process	3/240	13/20154	0.000436668	0.0336234	0.0281844	Fabp5/Anxa1/Pla2g4a	3
GO:0050803	regulation of synapse structure or activity	11/240	274/20154	0.000467671	0.0351533	0.0294668	Dbn1/App/Arhgef9/Bhlhb9/Gap43/Cdh2/Snca/Ptn/Il1rap/Arhgap22/Dgkb	11
GO:0002042	cell migration involved in sprouting angiogenesis	5/240	55/20154	0.000491916	0.0356327	0.0298686	Anxa1/Fgfbp1/Jcad/Slit2/Akt3	5
GO:0019217	regulation of fatty acid metabolic process	6/240	84/20154	0.000501796	0.0356327	0.0298686	Fabp5/Anxa1/Dgat2/Pla2g4a/Snca/Pdk4	6
GO:0099173	postsynapse organization	9/240	192/20154	0.00050791	0.0356327	0.0298686	Dbn1/Arhgef9/Bhlhb9/Gap43/Cdh2/Ptn/Il1rap/Arhgap22/Dgkb	9
GO:0008015	blood circulation	15/240	469/20154	0.000530851	0.0356908	0.0299174	Rap1gds1/Cd34/Gas6/Trpa1/Amot/Uty/Slit2/Dll1/Fgf13/Atp1a3/Tacr3/Met/Npr3/Nav2/Bmp6	15
GO:0043536	positive regulation of blood vessel endothelial cell migration	5/240	56/20154	0.00053496	0.0356908	0.0299174	Anxa1/Fgfbp1/Jcad/Amot/Akt3	5
GO:0048668	collateral sprouting	4/240	32/20154	0.000542654	0.0356908	0.0299174	App/Bcl11a/Fgf13/Crabp2	4
GO:0031338	regulation of vesicle fusion	4/240	33/20154	0.000611776	0.0386275	0.032379	Anxa1/Anxa2/Pla2g4a/Stxbp6	4
GO:0099068	postsynapse assembly	4/240	33/20154	0.000611776	0.0386275	0.032379	Arhgef9/Gap43/Cdh2/Il1rap	4
GO:0010970	transport along microtubule	8/240	158/20154	0.000625659	0.0387295	0.0324646	Nefl/App/Bbs12/Ttc21b/Bloc1s6/Rpgr/Map1b/Kif1a	8
GO:0042698	ovulation cycle	5/240	59/20154	0.000681157	0.0409665	0.0343397	Anxa1/Adamts1/Pla2g4a/Ptn/Ptger4	5
GO:0003013	circulatory system process	15/240	481/20154	0.00068775	0.0409665	0.0343397	Rap1gds1/Cd34/Gas6/Trpa1/Amot/Uty/Slit2/Dll1/Fgf13/Atp1a3/Tacr3/Met/Npr3/Nav2/Bmp6	15
GO:0046890	regulation of lipid biosynthetic process	8/240	162/20154	0.000737181	0.0430978	0.0361262	Fabp5/Anxa1/Dkk3/Dgat2/Pla2g4a/Capn2/Pdk4/Bmp6	8
GO:0051017	actin filament bundle assembly	8/240	163/20154	0.000767422	0.04405	0.0369244	Dpysl3/Dbn1/Pls3/Pfn2/Marcks/Sh3pxd2b/Met/Ptger4	8
GO:0061572	actin filament bundle organization	8/240	166/20154	0.000864181	0.0487182	0.0408374	Dpysl3/Dbn1/Pls3/Pfn2/Marcks/Sh3pxd2b/Met/Ptger4	8

## Sheet: BAP1 KO+C91S vs WT+EV Down GO
ID	Description	GeneRatio	BgRatio	pvalue	p.adjust	qvalue	geneID	Count
GO:0051186	cofactor metabolic process	28/521	367/20154	3.73994e-07	0.00141519	0.0013826	Gstp1/Pnpo/Blvrb/Gstp2/Gstm2/Dmgdh/Abcd4/Tpk1/Akr1b8/Ethe1/Hmgcl/Bhmt2/Ptges/Folr1/Gstm1/Mvd/Ehhadh/Ncf2/Nmrk1/Cyct/Gstt2/Gsta3/Gulo/Dgat1/Gstm3/Gstp3/Qprt/Hnf1a	28
GO:0006749	glutathione metabolic process	10/521	58/20154	2.09413e-06	0.00396209	0.00387083	Gstp1/Gstp2/Gstm2/Ethe1/Ptges/Gstm1/Gstt2/Gsta3/Gstm3/Gstp3	10
GO:0042178	xenobiotic catabolic process	6/521	20/20154	8.25482e-06	0.0104121	0.0101723	Gstp1/Gstp2/Gstm2/Gstm1/Gstm3/Gstp3	6
GO:0016042	lipid catabolic process	22/521	300/20154	1.24211e-05	0.0117504	0.0114797	Smpdl3b/Acap1/Liph/Hsd17b14/Akr1b8/Gm2a/Napepld/Phyh/Gba2/Pla1a/Nceh1/Acox3/Smpd2/Cyp39a1/Ehhadh/Pla2g1b/Lipc/Pla2g10/Plbd2/Plin5/Acsbg2/Ptprv	22
