# Supplementary material for: BAP1 enhances Polycomb repression by counteracting widespread H2AK119ub1 deposition and chromatin condensation
Source: Mol Cell. 2021 Sep 2;81(17):3526–3541.e8. doi: 10.1016/j.molcel.2021.06.020 (PMC8428331; doi:10.1016/j.molcel.2021.06.020)
Supplement: Table S3. gRNA and qPCR primer sequences, related to Figures 1, 3, 5, and 7 — Table containing information on gRNA and qPCR primer sequences used in this study. and Tables S1 and S2 [file mmc4.xlsx]

## Sheet: gRNA
	#1 (of a pair)	#2 (of a pair)
mBAP1 c1	GGCGGTGGGCGCTCCCGGTT	CGCTGAGCCGAATGAAGGAT
mBAP1 c2	GGCGGTGGGCGCTCCCGGTT	GTCCGAGCGCCCCAGCAGTA
mPCGF1	GTCAGGTCTTTGATCTTCACC	GACACTGTATTGGAGAAGCAA
mPCGF2	GCTCCGTGATTTTAATCCGTG
mPCGF3	GGAGGCTTCAGGCCACCAAG	AGCGGAAATGAGGAAACAGA
mPCGF4	CACTTAATGTGTGTCCTGTG	CCTCATCTGCAACTTCTCCT
mPCGF5	GACCTCGAATGGCTACCCAA	GGTCGATACTGCAATACCAT
mPCGF6	GAGAGGCGCGCTTGTTTTCCG	GTGGGGATCACTTACTGGAG
mJARID2	ATGACAGCGATGGGATCCCG	AGAATGGCTTAGCTATATGG
mAEBP2	CTAATCTCAAAGCATTGCAG	GTAATCCTAGCAAGCAGATA
Luciferase	GATTCTAAAACGGATTACCA
hPCGF3 #1	CAGACACTCGGTCACCGTGG
hPCGF3 #2	GTGCAGACACTCGGTCACCG
hPCGF5 #1	GATCAAGCCAACAACAGTGA
hPCGF5 #2	AAGATAGCAATGATTGCCCA

## Sheet: qPCR
	Forward	Reverse
T tss	TCCGCAGAGTGACCCTTTTTC	TACCCAACAGCCACCTTCACTTC
NKX2-9 tss	CTCCCAGAGGTCGCAGGAAGCT	CCATGGTCACTGTTCGCCACCC
Trim38 tss	AGAGGAGAAAGCTGAGGGCGGG	TTGTTCCGTTAGCTGGCGCTGG
Rprm tss	TCTGGATCTTTGTCCCGGGCGT	ATTCTGGGAGAACGGGTGGGGG
Zic2 tss	TTCAGCACCATGCACGAGCTGG	GACGTGGTTGCTCTGTTCCGGG
Perp tss	AATCAAGGTGTGGCTGGAGCGC	TAAAGGAAGAGGCGGCTCCCCC
Taco1 tss	CAAGGCAGTGCAGCGTCAGGAA	GTCTGGACGTTCAGACCGCTGC
Tmem101 tss	CACAACACAGCTGCCCCCATGT	GGCAGTGGCGATTGCAGGAACT
5’ HOXA locus	GGCTGTGAGGTGGCTCAGCAAG	TTGCGGGTCTTGGGGATGCAAC
5’ HOXD locus	TGGAGCCATCCCTGAGTCGGTG	GGAACCTGGAGGCAGGAGCTGA
5’ Tmem101	CCCCCAAACAGGCAGAGAGGGA	CCCACTTCCTGGATGCCGAGGT
Ccna2 tss	CTGCCGCCGACAGAACCG	CTGAGCCCGCATCGCGAC
Wnt5a tss	CTCTGGAGTTGAGTCGCCACC	TTCTTCCTTTCTTCGGGTTAACC
